# Supplementary material for: A shotgun approach to explore the bacterial diversity and a brief insight into the glycoside hydrolases of Samiti lake located in the Eastern Himalayas
Source: J Genet Eng Biotechnol. 2022 Dec 5;20:162. doi: 10.1186/s43141-022-00444-y (PMC9723087; doi:10.1186/s43141-022-00444-y)
Supplement: Supplementary file 1 — Additional file 1: S1. The table shows functional annotation against COG database for ABS1 sample from Samiti Lake. S2. The table shows functional annotation against FIG database for ABS1 sample from Samiti Lake. S3. The table shows functional annotation against GO database for ABS1 sample from Samiti Lake. S4. The table shows functional annotation against KEGG database for ABS1 sample from Samiti Lake. S5. The table shows functional annotation against PFAM database for ABS1 sample from Samiti Lake. S6. The table shows functional annotation against COG database for ABSLW sample from Samiti Lake. S7. The table shows functional annotation against FIG database for ABSLW sample from Samiti Lake. S8. The table shows functional annotation against GO database for ABSLW sample from Samiti Lake. S9. The table shows functional annotation against KEGG database for ABSLW sample from Samiti Lake. S10. The table shows functional annotation against PFAM database for ABSLW sample from Samiti Lake [file 43141_2022_444_MOESM1_ESM.xlsx]

## Sheet: S1
COG of ABS1 sample from Samiti Lake
A	18	RNA processing and modification
B	53	Chromatin structure and dynamics
C	10168	Energy production and conversion
D	1371	Cell cycle control, cell division, chromosome partitioning
E	11488	Amino acid transport and metabolism
F	3119	Nucleotide transport and metabolism
G	8023	Carbohydrate transport and metabolism
H	4710	Coenzyme transport and metabolism
I	5416	Lipid transport and metabolism
J	7803	Translation, ribosomal structure and biogenesis
K	5904	Transcription
L	9474	Replication, recombination and repair
M	9157	Cell wall/membrane/envelope biogenesis
N	2764	Cell motility
O	5418	Posttranslational modification, protein turnover, chaperones
P	5920	Inorganic ion transport and metabolism
Q	2347	Secondary metabolites biosynthesis, transport and catabolism
R	14175	General function prediction only
S	8530	Function unknown
T	9731	Signal transduction mechanisms
U	1451	Intracellular trafficking, secretion, and vesicular transport
V	3145	Defense mechanisms
Z	6	Cytoskeleton

## Sheet: S2
FIG of ABS1 sample from Samiti Lake
FIG00000001	67	Cysteine desulfurase (EC 2.8.1.7)
FIG00000004	103	3-ketoacyl-CoA thiolase (EC 2.3.1.16) @ Acetyl-CoA acetyltransferase (EC 2.3.1.9)
FIG00000011	143	Multimodular transpeptidase-transglycosylase (EC 2.4.1.129) (EC 3.4.-.-)
FIG00000013	24	Hydroxyacylglutathione hydrolase (EC 3.1.2.6)
FIG00000015	67	Signal peptidase I (EC 3.4.21.89)
FIG00000017	64	Peptide deformylase (EC 3.5.1.88)
FIG00000019	6	Octaprenyl-diphosphate synthase (EC 2.5.1.-) / Dimethylallyltransferase (EC 2.5.1.1) / Geranyltranstransferase (farnesyldiphosphate synthase) (EC 2.5.1.10) / Geranylgeranyl pyrophosphate synthetase (EC 2.5.1.29)
FIG00000022	28	Shikimate 5-dehydrogenase I alpha (EC 1.1.1.25)
FIG00000023	49	Transaldolase (EC 2.2.1.2)
FIG00000025	49	Cell division protein FtsW
FIG00000028	46	ATP-dependent Clp protease proteolytic subunit (EC 3.4.21.92)
FIG00000032	71	Dihydroorotase (EC 3.5.2.3)
FIG00000036	60	Methionine aminopeptidase (EC 3.4.11.18)
FIG00000038	67	Glucosamine--fructose-6-phosphate aminotransferase [isomerizing] (EC 2.6.1.16)
FIG00000039	76	Translation elongation factor Tu
FIG00000040	54	Serine hydroxymethyltransferase (EC 2.1.2.1)
FIG00000043	30	Pyruvate kinase (EC 2.7.1.40)
FIG00000047	37	Ribulose-phosphate 3-epimerase (EC 5.1.3.1)
FIG00000048	61	Dihydrofolate reductase (EC 1.5.1.3)
FIG00000053	7	LSU ribosomal protein L33p
FIG00000055	54	Tryptophanyl-tRNA synthetase (EC 6.1.1.2)
FIG00000056	98	Heat shock protein 60 family chaperone GroEL
FIG00000065	56	Exodeoxyribonuclease III (EC 3.1.11.2)
FIG00000066	19	SSU ribosomal protein S14p (S29e) @ SSU ribosomal protein S14p (S29e), zinc-independent
FIG00000069	6	Prolyl-tRNA synthetase (EC 6.1.1.15)
FIG00000070	90	Chaperone protein DnaJ
FIG00000075	41	NAD kinase (EC 2.7.1.23)
FIG00000076	33	Triosephosphate isomerase (EC 5.3.1.1)
FIG00000080	113	DNA gyrase subunit A (EC 5.99.1.3)
FIG00000081	26	Lipoprotein signal peptidase (EC 3.4.23.36)
FIG00000082	72	ATP synthase alpha chain (EC 3.6.3.14)
FIG00000084	50	Ornithine carbamoyltransferase (EC 2.1.3.3)
FIG00000085	87	Isoleucyl-tRNA synthetase (EC 6.1.1.5)
FIG00000086	58	Cysteinyl-tRNA synthetase (EC 6.1.1.16)
FIG00000087	58	Histidyl-tRNA synthetase (EC 6.1.1.21)
FIG00000088	68	Arginyl-tRNA synthetase (EC 6.1.1.19)
FIG00000089	51	Adenylate kinase (EC 2.7.4.3)
FIG00000092	5	LSU ribosomal protein L31p
FIG00000093	38	tRNA pseudouridine synthase A (EC 4.2.1.70)
FIG00000095	40	Signal recognition particle receptor protein FtsY (=alpha subunit) (TC 3.A.5.1.1)
FIG00000097	33	Phosphatidate cytidylyltransferase (EC 2.7.7.41)
FIG00000098	40	Phenylalanyl-tRNA synthetase alpha chain (EC 6.1.1.20)
FIG00000101	60	Threonyl-tRNA synthetase (EC 6.1.1.3)
FIG00000102	80	Translation initiation factor 2
FIG00000103	46	Heat shock protein GrpE
FIG00000105	44	Methylenetetrahydrofolate dehydrogenase (NADP+) (EC 1.5.1.5) / Methenyltetrahydrofolate cyclohydrolase (EC 3.5.4.9)
FIG00000106	27	Dihydrofolate synthase (EC 6.3.2.12) / Folylpolyglutamate synthase (EC 6.3.2.17)
FIG00000107	49	Adenylosuccinate synthetase (EC 6.3.4.4)
FIG00000108	27	UTP--glucose-1-phosphate uridylyltransferase (EC 2.7.7.9)
FIG00000110	4	Undecaprenyl pyrophosphate synthetase (EC 2.5.1.31)
FIG00000111	100	Carbamoyl-phosphate synthase large chain (EC 6.3.5.5)
FIG00000112	41	Methionyl-tRNA formyltransferase (EC 2.1.2.9)
FIG00000113	51	Signal recognition particle, subunit Ffh SRP54 (TC 3.A.5.1.1)
FIG00000114	92	Leucyl-tRNA synthetase (EC 6.1.1.4)
FIG00000116	8	Phenylalanyl-tRNA synthetase beta chain (EC 6.1.1.20)
FIG00000117	68	Adenylosuccinate lyase (EC 4.3.2.2)
FIG00000118	51	Enolase (EC 4.2.1.11)
FIG00000121	65	Seryl-tRNA synthetase (EC 6.1.1.11)
FIG00000122	40	Aspartate carbamoyltransferase (EC 2.1.3.2)
FIG00000124	50	Ribosomal large subunit pseudouridine synthase D (EC 4.2.1.70)
FIG00000126	32	Ribonuclease HII (EC 3.1.26.4)
FIG00000127	15	SSU ribosomal protein S18p @ SSU ribosomal protein S18p, zinc-independent
FIG00000128	54	Serine acetyltransferase (EC 2.3.1.30)
FIG00000129	93	Valyl-tRNA synthetase (EC 6.1.1.9)
FIG00000130	39	Carbamoyl-phosphate synthase small chain (EC 6.3.5.5)
FIG00000131	31	Guanylate kinase (EC 2.7.4.8)
FIG00000132	69	Aspartokinase (EC 2.7.2.4)
FIG00000134	65	Threonine synthase (EC 4.2.3.1)
FIG00000138	44	ATP synthase A chain (EC 3.6.3.14)
FIG00000139	75	Alanyl-tRNA synthetase (EC 6.1.1.7)
FIG00000140	51	DNA-directed RNA polymerase alpha subunit (EC 2.7.7.6)
FIG00000141	37	LSU ribosomal protein L7/L12 (P1/P2)
FIG00000143	50	Translation initiation factor 1
FIG00000144	32	SSU ribosomal protein S15p (S13e)
FIG00000145	62	Cell division protein FtsZ (EC 3.4.24.-)
FIG00000146	61	Excinuclease ABC subunit B
FIG00000147	127	Excinuclease ABC subunit A
FIG00000148	40	SSU ribosomal protein S4p (S9e)
FIG00000149	27	Phosphoserine phosphatase (EC 3.1.3.3)
FIG00000151	30	Peptidyl-tRNA hydrolase (EC 3.1.1.29)
FIG00000153	41	SSU ribosomal protein S8p (S15Ae)
FIG00000154	29	LSU ribosomal protein L17p
FIG00000155	45	SSU ribosomal protein S5p (S2e)
FIG00000156	127	DNA-directed RNA polymerase beta subunit (EC 2.7.7.6)
FIG00000157	54	2-isopropylmalate synthase (EC 2.3.3.13)
FIG00000159	40	LSU ribosomal protein L10p (P0)
FIG00000160	30	SSU ribosomal protein S13p (S18e)
FIG00000163	43	UDP-N-acetylenolpyruvoylglucosamine reductase (EC 1.1.1.158)
FIG00000164	24	Ribosome-binding factor A
FIG00000165	69	Translation elongation factor LepA
FIG00000166	37	LSU ribosomal protein L15p (L27Ae)
FIG00000168	58	Transcription termination protein NusA
FIG00000170	30	SSU ribosomal protein S6p
FIG00000171	19	2-amino-4-hydroxy-6-hydroxymethyldihydropteridine pyrophosphokinase (EC 2.7.6.3)
FIG00000172	36	rRNA small subunit methyltransferase H
FIG00000173	32	Orotidine 5'-phosphate decarboxylase (EC 4.1.1.23)
FIG00000174	44	LSU ribosomal protein L5p (L11e)
FIG00000175	43	Thymidylate kinase (EC 2.7.4.9)
FIG00000176	61	CTP synthase (EC 6.3.4.2)
FIG00000177	48	Translation elongation factor P
FIG00000178	20	SSU ribosomal protein S21p
FIG00000179	48	Amidophosphoribosyltransferase (EC 2.4.2.14)
FIG00000181	31	SSU ribosomal protein S17p (S11e)
FIG00000182	37	LSU ribosomal protein L11p (L12e)
FIG00000184	30	Putative deoxyribonuclease YcfH
FIG00000185	66	Excinuclease ABC subunit C
FIG00000186	32	ATP synthase B chain (EC 3.6.3.14)
FIG00000187	48	Glucose-1-phosphate thymidylyltransferase (EC 2.7.7.24)
FIG00000188	53	Peptide chain release factor 1
FIG00000189	29	LSU ribosomal protein L27p
FIG00000190	23	Recombination protein RecR
FIG00000191	39	Translation elongation factor Ts
FIG00000193	22	SSU ribosomal protein S16p
FIG00000194	38	tmRNA-binding protein SmpB
FIG00000195	33	Phosphoribosylaminoimidazole-succinocarboxamide synthase (EC 6.3.2.6)
FIG00000196	5	tRNA delta(2)-isopentenylpyrophosphate transferase (EC 2.5.1.8)
FIG00000198	35	LSU ribosomal protein L24p (L26e)
FIG00000199	43	SSU ribosomal protein S19p (S15e)
FIG00000200	30	LSU ribosomal protein L18p (L5e)
FIG00000202	32	Ribosome recycling factor
FIG00000203	35	SSU ribosomal protein S12p (S23e)
FIG00000204	8	DNA topoisomerase I (EC 5.99.1.2)
FIG00000205	36	LSU ribosomal protein L9p
FIG00000206	38	Translation initiation factor 3
FIG00000207	34	Cobalt-zinc-cadmium resistance protein
FIG00000208	36	Ribonuclease III (EC 3.1.26.3)
FIG00000209	42	SSU ribosomal protein S7p (S5e)
FIG00000210	78	SSU ribosomal protein S1p
FIG00000211	45	LSU ribosomal protein L13p (L13Ae)
FIG00000212	40	Chorismate synthase (EC 4.2.3.5)
FIG00000213	22	SSU ribosomal protein S20p
FIG00000214	28	LSU ribosomal protein L19p
FIG00000216	31	LSU ribosomal protein L20p
FIG00000218	49	SSU ribosomal protein S3p (S3e)
FIG00000219	39	LSU ribosomal protein L22p (L17e)
FIG00000220	44	Riboflavin kinase (EC 2.7.1.26) / FMN adenylyltransferase (EC 2.7.7.2)
FIG00000221	61	Phospho-N-acetylmuramoyl-pentapeptide-transferase (EC 2.7.8.13)
FIG00000222	27	Phosphoribosylformylglycinamidine cyclo-ligase (EC 6.3.3.1)
FIG00000223	47	LSU ribosomal protein L2p (L8e)
FIG00000224	50	3-dehydroquinate synthase (EC 4.2.3.4)
FIG00000225	2	Dimethyladenosine transferase (EC 2.1.1.-)
FIG00000226	20	GTP cyclohydrolase I (EC 3.5.4.16) type 1
FIG00000227	25	Phosphoribosylaminoimidazole carboxylase catalytic subunit (EC 4.1.1.21)
FIG00000228	15	ATPase YjeE, predicted to have essential role in cell wall biosynthesis
FIG00000229	9	LSU ribosomal protein L36p
FIG00000230	35	tRNA (Guanine37-N1) -methyltransferase (EC 2.1.1.31)
FIG00000231	29	6,7-dimethyl-8-ribityllumazine synthase (EC 2.5.1.78)
FIG00000233	34	Metal-dependent hydrolase YbeY, involved in rRNA and/or ribosome maturation and assembly
FIG00000234	46	RecA protein
FIG00000235	42	Phosphoribosylamine--glycine ligase (EC 6.3.4.13)
FIG00000241	56	ATP-dependent Clp protease ATP-binding subunit ClpX
FIG00000242	139	DNA-directed RNA polymerase beta' subunit (EC 2.7.7.6)
FIG00000243	50	UDP-N-acetylmuramoylalanyl-D-glutamate--2,6-diaminopimelate ligase (EC 6.3.2.13)
FIG00000244	44	Ketol-acid reductoisomerase (EC 1.1.1.86)
FIG00000245	46	Glucose-6-phosphate isomerase (EC 5.3.1.9)
FIG00000247	21	Inactive homolog of metal-dependent proteases, putative molecular chaperone
FIG00000248	30	Ribosomal RNA small subunit methyltransferase E (EC 2.1.1.-)
FIG00000249	24	ATP synthase epsilon chain (EC 3.6.3.14)
FIG00000251	41	Nucleoside diphosphate kinase (EC 2.7.4.6)
FIG00000252	14	5-formyltetrahydrofolate cyclo-ligase (EC 6.3.3.2)
FIG00000253	30	Phosphoribosylglycinamide formyltransferase (EC 2.1.2.2)
FIG00000256	28	Shikimate kinase I (EC 2.7.1.71)
FIG00000257	25	tRNA(Ile)-lysidine synthetase
FIG00000258	35	Imidazole glycerol phosphate synthase cyclase subunit (EC 4.1.3.-)
FIG00000259	21	LSU ribosomal protein L35p
FIG00000260	41	rRNA small subunit methyltransferase I
FIG00000261	41	Phosphopantetheine adenylyltransferase (EC 2.7.7.3)
FIG00000262	39	ATP synthase delta chain (EC 3.6.3.14)
FIG00000263	42	LSU ribosomal protein L4p (L1e)
FIG00000264	42	LSU ribosomal protein L1p (L10Ae)
FIG00000266	22	LSU ribosomal protein L28p
FIG00000267	27	Dephospho-CoA kinase (EC 2.7.1.24)
FIG00000268	74	GTP-binding protein TypA/BipA
FIG00000269	42	Transcription antitermination protein NusG
FIG00000271	38	LSU ribosomal protein L23p (L23Ae)
FIG00000273	36	Riboflavin synthase eubacterial/eukaryotic (EC 2.5.1.9)
FIG00000274	62	tRNA-guanine transglycosylase (EC 2.4.2.29)
FIG00000275	59	IMP cyclohydrolase (EC 3.5.4.10) / Phosphoribosylaminoimidazolecarboxamide formyltransferase (EC 2.1.2.3)
FIG00000276	27	LSU ribosomal protein L21p
FIG00000277	27	Adenine phosphoribosyltransferase (EC 2.4.2.7)
FIG00000279	43	GTPase and tRNA-U34 5-formylation enzyme TrmE
FIG00000280	50	3-isopropylmalate dehydratase large subunit (EC 4.2.1.33)
FIG00000282	43	3-isopropylmalate dehydratase small subunit (EC 4.2.1.33)
FIG00000283	46	DNA repair protein RadA
FIG00000286	54	Cell division trigger factor (EC 5.2.1.8)
FIG00000287	58	Cell division protein FtsK
FIG00000288	32	Transcription elongation factor GreA
FIG00000289	40	tRNA nucleotidyltransferase (EC 2.7.7.21) (EC 2.7.7.25)
FIG00000290	39	Endonuclease III (EC 4.2.99.18)
FIG00000291	27	tRNA-specific adenosine-34 deaminase (EC 3.5.4.-)
FIG00000293	48	Ribosomal RNA large subunit methyltransferase N (EC 2.1.1.-)
FIG00000296	30	Glycine cleavage system H protein
FIG00000298	24	GTP-binding protein EngB
FIG00000300	50	Lysyl-tRNA synthetase (class II) (EC 6.1.1.6)
FIG00000301	38	Argininosuccinate synthase (EC 6.3.4.5)
FIG00000303	55	Histidinol dehydrogenase (EC 1.1.1.23)
FIG00000304	49	GTP-binding protein HflX
FIG00000306	14	Putative iron-sulfur cluster assembly scaffold protein for SUF system, SufE2
FIG00000307	36	Dihydropteroate synthase (EC 2.5.1.15)
FIG00000308	60	3'-to-5' exoribonuclease RNase R
FIG00000309	31	Glycerol-3-phosphate dehydrogenase [NAD(P)+] (EC 1.1.1.94)
FIG00000312	25	16S rRNA processing protein RimM
FIG00000313	29	Catalase (EC 1.11.1.6)
FIG00000314	42	Holliday junction DNA helicase RuvA
FIG00000315	29	DNA recombination and repair protein RecO
FIG00000317	60	DNA repair protein RecN
FIG00000319	43	Malonyl CoA-acyl carrier protein transacylase (EC 2.3.1.39)
FIG00000320	23	Ubiquinone biosynthesis monooxygenase UbiB
FIG00000323	42	Exodeoxyribonuclease VII large subunit (EC 3.1.11.6)
FIG00000325	5	COG0779: clustered with transcription termination protein NusA
FIG00000328	30	Methylated-DNA--protein-cysteine methyltransferase (EC 2.1.1.63)
FIG00000329	50	S-adenosylmethionine synthetase (EC 2.5.1.6)
FIG00000330	38	Phosphopantothenoylcysteine decarboxylase (EC 4.1.1.36) / Phosphopantothenoylcysteine synthetase (EC 6.3.2.5)
FIG00000332	51	Glucose-6-phosphate 1-dehydrogenase (EC 1.1.1.49)
FIG00000333	38	Argininosuccinate lyase (EC 4.3.2.1)
FIG00000334	50	S-adenosylmethionine:tRNA ribosyltransferase-isomerase (EC 5.-.-.-)
FIG00000335	36	Twin-arginine translocation protein TatC
FIG00000336	43	Cytosol aminopeptidase PepA (EC 3.4.11.1)
FIG00000337	55	Succinyl-CoA ligase [ADP-forming] beta chain (EC 6.2.1.5)
FIG00000338	75	Glutamate-1-semialdehyde aminotransferase (EC 5.4.3.8)
FIG00000340	43	Fumarate hydratase class II (EC 4.2.1.2)
FIG00000341	34	3-isopropylmalate dehydrogenase (EC 1.1.1.85)
FIG00000343	81	1-deoxy-D-xylulose 5-phosphate synthase (EC 2.2.1.7)
FIG00000345	34	Ferrochelatase, protoheme ferro-lyase (EC 4.99.1.1)
FIG00000346	25	Ribosomal protein L11 methyltransferase (EC 2.1.1.-)
FIG00000347	39	Dihydrodipicolinate reductase (EC 1.3.1.26)
FIG00000348	58	Porphobilinogen synthase (EC 4.2.1.24)
FIG00000350	50	D-alanine--D-alanine ligase (EC 6.3.2.4)
FIG00000352	48	Holliday junction DNA helicase RuvB
FIG00000353	31	N-acetylglucosamine-1-phosphate uridyltransferase (EC 2.7.7.23) / Glucosamine-1-phosphate N-acetyltransferase (EC 2.3.1.157)
FIG00000355	30	Hypoxanthine-guanine phosphoribosyltransferase (EC 2.4.2.8)
FIG00000356	69	DNA mismatch repair protein MutS
FIG00000358	38	N-acetyl-gamma-glutamyl-phosphate reductase (EC 1.2.1.38)
FIG00000359	69	Aspartyl-tRNA(Asn) amidotransferase subunit A (EC 6.3.5.6) @ Glutamyl-tRNA(Gln) amidotransferase subunit A (EC 6.3.5.7)
FIG00000362	40	Lipoate synthase
FIG00000363	44	Porphobilinogen deaminase (EC 2.5.1.61)
FIG00000364	30	3-methyl-2-oxobutanoate hydroxymethyltransferase (EC 2.1.2.11)
FIG00000365	34	Gamma-glutamyl phosphate reductase (EC 1.2.1.41)
FIG00000367	35	ADP-ribose pyrophosphatase (EC 3.6.1.13)
FIG00000368	66	dTDP-4-dehydrorhamnose reductase (EC 1.1.1.133)
FIG00000370	53	Fructose-bisphosphate aldolase class II (EC 4.1.2.13)
FIG00000372	82	ATP-dependent DNA helicase UvrD/PcrA
FIG00000373	15	Dihydroneopterin aldolase (EC 4.1.2.25)
FIG00000375	25	Phosphoribosylaminoimidazole carboxylase ATPase subunit (EC 4.1.1.21)
FIG00000376	14	L-asparaginase (EC 3.5.1.1)
FIG00000377	36	4-diphosphocytidyl-2-C-methyl-D-erythritol kinase (EC 2.7.1.148)
FIG00000378	1	3,4-dihydroxy-2-butanone 4-phosphate synthase (EC 4.1.99.12) / GTP cyclohydrolase II (EC 3.5.4.25)
FIG00000380	43	DNA mismatch repair protein MutL
FIG00000381	36	4-hydroxy-3-methylbut-2-enyl diphosphate reductase (EC 1.17.1.2)
FIG00000382	23	Ribonucleotide reductase transcriptional regulator NrdR
FIG00000383	28	Acetylglutamate kinase (EC 2.7.2.8)
FIG00000385	59	Cell division protein FtsA
FIG00000387	7	Nicotinate phosphoribosyltransferase (EC 2.4.2.11)
FIG00000388	26	Deoxyuridine 5'-triphosphate nucleotidohydrolase (EC 3.6.1.23)
FIG00000390	17	Cytochrome d ubiquinol oxidase subunit II (EC 1.10.3.-)
FIG00000391	82	Polyribonucleotide nucleotidyltransferase (EC 2.7.7.8)
FIG00000392	46	Transcription termination factor Rho
FIG00000393	34	(3R)-hydroxymyristoyl-[acyl carrier protein] dehydratase (EC 4.2.1.-)
FIG00000394	21	DNA-directed RNA polymerase omega subunit (EC 2.7.7.6)
FIG00000395	48	A/G-specific adenine glycosylase (EC 3.2.2.-)
FIG00000396	12	Uracil phosphoribosyltransferase (EC 2.4.2.9)
FIG00000397	35	Glutamate racemase (EC 5.1.1.3)
FIG00000398	28	Thymidylate synthase (EC 2.1.1.45)
FIG00000399	47	Aspartyl-tRNA(Asn) amidotransferase subunit B (EC 6.3.5.6) @ Glutamyl-tRNA(Gln) amidotransferase subunit B (EC 6.3.5.7)
FIG00000401	49	1-deoxy-D-xylulose 5-phosphate reductoisomerase (EC 1.1.1.267)
FIG00000402	17	Multi antimicrobial extrusion protein (Na(+)/drug antiporter), MATE family of MDR efflux pumps
FIG00000404	5	DNA polymerase I (EC 2.7.7.7)
FIG00000405	24	6-phosphogluconate dehydrogenase, decarboxylating (EC 1.1.1.44)
FIG00000407	22	Thiamin-phosphate pyrophosphorylase (EC 2.5.1.3)
FIG00000408	41	dTDP-4-dehydrorhamnose 3,5-epimerase (EC 5.1.3.13)
FIG00000409	30	LSU ribosomal protein L30p (L7e)
FIG00000411	25	Biotin carboxyl carrier protein of acetyl-CoA carboxylase
FIG00000412	25	DNA recombination and repair protein RecF
FIG00000413	26	Quinolinate phosphoribosyltransferase [decarboxylating] (EC 2.4.2.19)
FIG00000414	59	DNA polymerase III subunits gamma and tau (EC 2.7.7.7)
FIG00000415	15	Ribose 5-phosphate isomerase A (EC 5.3.1.6)
FIG00000417	74	O-acetylhomoserine sulfhydrylase (EC 2.5.1.49) / O-succinylhomoserine sulfhydrylase (EC 2.5.1.48)
FIG00000420	56	Biotin carboxylase of acetyl-CoA carboxylase (EC 6.3.4.14)
FIG00000421	47	Diaminopimelate epimerase (EC 5.1.1.7)
FIG00000422	73	ATP-dependent DNA helicase RecQ
FIG00000423	15	Dethiobiotin synthetase (EC 6.3.3.3)
FIG00000425	27	Topoisomerase IV subunit A (EC 5.99.1.-)
FIG00000426	82	Chemotaxis regulator - transmits chemoreceptor signals to flagelllar motor components CheY
FIG00000428	45	Uroporphyrinogen III decarboxylase (EC 4.1.1.37)
FIG00000429	22	Inorganic pyrophosphatase (EC 3.6.1.1)
FIG00000430	26	3-dehydroquinate dehydratase II (EC 4.2.1.10)
FIG00000432	21	Aspartyl-tRNA(Asn) amidotransferase subunit C (EC 6.3.5.6) @ Glutamyl-tRNA(Gln) amidotransferase subunit C (EC 6.3.5.7)
FIG00000433	31	Acetolactate synthase small subunit (EC 2.2.1.6)
FIG00000434	50	Homoserine dehydrogenase (EC 1.1.1.3)
FIG00000435	12	Exodeoxyribonuclease VII small subunit (EC 3.1.11.6)
FIG00000437	26	Acetyl-coenzyme A carboxyl transferase beta chain (EC 6.4.1.2)
FIG00000438	28	Flagellar motor rotation protein MotA
FIG00000439	39	Topoisomerase IV subunit B (EC 5.99.1.-)
FIG00000440	34	Pantoate--beta-alanine ligase (EC 6.3.2.1)
FIG00000441	50	Chromosomal replication initiator protein DnaA
FIG00000442	28	Acetyl-coenzyme A carboxyl transferase alpha chain (EC 6.4.1.2)
FIG00000443	12	5'-methylthioadenosine nucleosidase (EC 3.2.2.16) / S-adenosylhomocysteine nucleosidase (EC 3.2.2.9)
FIG00000445	40	Phosphoserine aminotransferase (EC 2.6.1.52)
FIG00000446	36	Phosphate:acyl-ACP acyltransferase PlsX
FIG00000448	49	Glycyl-tRNA synthetase beta chain (EC 6.1.1.14)
FIG00000449	46	1-hydroxy-2-methyl-2-(E)-butenyl 4-diphosphate synthase (EC 1.17.7.1)
FIG00000450	19	Deoxyribose-phosphate aldolase (EC 4.1.2.4)
FIG00000451	30	Iron-sulfur cluster assembly protein SufB
FIG00000452	46	Chemotaxis protein methyltransferase CheR (EC 2.1.1.80)
FIG00000453	43	5,10-methylenetetrahydrofolate reductase (EC 1.5.1.20)
FIG00000455	30	Malate dehydrogenase (EC 1.1.1.37)
FIG00000456	9	Glycerate kinase (EC 2.7.1.31)
FIG00000458	25	Glycyl-tRNA synthetase alpha chain (EC 6.1.1.14)
FIG00000459	33	Acyl-phosphate:glycerol-3-phosphate O-acyltransferase PlsY
FIG00000460	26	Rod shape-determining protein MreC
FIG00000463	33	Quinolinate synthetase (EC 2.5.1.72)
FIG00000464	37	Ribosome small subunit-stimulated GTPase EngC
FIG00000465	10	Lipoate-protein ligase A
FIG00000467	21	Biotin synthase (EC 2.8.1.6)
FIG00000468	36	Protein-export membrane protein SecF (TC 3.A.5.1.1)
FIG00000471	8	LSU ribosomal protein L34p
FIG00000473	18	D-tyrosyl-tRNA(Tyr) deacylase
FIG00000474	40	Histidinol-phosphate aminotransferase (EC 2.6.1.9)
FIG00000475	18	Dihydroorotate dehydrogenase (EC 1.3.3.1)
FIG00000476	91	Glycogen phosphorylase (EC 2.4.1.1)
FIG00000477	138	Type I restriction-modification system, DNA-methyltransferase subunit M (EC 2.1.1.72)
FIG00000479	6	Zinc uptake regulation protein ZUR
FIG00000480	37	5-nucleotidase SurE (EC 3.1.3.5)
FIG00000482	50	UDP-N-acetylglucosamine 2-epimerase (EC 5.1.3.14)
FIG00000487	11	ATP-dependent protease HslV (EC 3.4.25.-)
FIG00000490	26	Queuosine Biosynthesis QueE Radical SAM
FIG00000491	20	Queuosine Biosynthesis QueC ATPase
FIG00000494	81	Type I restriction-modification system, specificity subunit S (EC 3.1.21.3)
FIG00000497	39	Heme O synthase, protoheme IX farnesyltransferase (EC 2.5.1.-) COX10-CtaB
FIG00000502	27	probable iron binding protein from the HesB_IscA_SufA family
FIG00000503	31	Cobalt-zinc-cadmium resistance protein CzcD
FIG00000504	81	Polyphosphate kinase (EC 2.7.4.1)
FIG00000505	22	ATP-dependent hsl protease ATP-binding subunit HslU
FIG00000507	27	Formyltetrahydrofolate deformylase (EC 3.5.1.10)
FIG00000508	35	Acyl-[acyl-carrier-protein]--UDP-N-acetylglucosamine O-acyltransferase (EC 2.3.1.129)
FIG00000510	28	SOS-response repressor and protease LexA (EC 3.4.21.88)
FIG00000512	72	NADH-ubiquinone oxidoreductase chain N (EC 1.6.5.3)
FIG00000517	38	Iron-sulfur cluster-binding protein
FIG00000518	23	Large-conductance mechanosensitive channel
FIG00000519	19	Septum site-determining protein MinD
FIG00000520	30	4-hydroxythreonine-4-phosphate dehydrogenase (EC 1.1.1.262)
FIG00000521	5	rRNA small subunit methyltransferase, glucose inhibited division protein GidB
FIG00000522	15	Phosphate acetyltransferase (EC 2.3.1.8)
FIG00000524	45	Enoyl-[acyl-carrier-protein] reductase [NADH] (EC 1.3.1.9)
FIG00000527	12	Inosine-uridine preferring nucleoside hydrolase (EC 3.2.2.1)
FIG00000528	29	Octanoate-[acyl-carrier-protein]-protein-N-octanoyltransferase
FIG00000529	16	Formate dehydrogenase chain D (EC 1.2.1.2)
FIG00000530	24	Cobyric acid synthase
FIG00000531	24	Putative stomatin/prohibitin-family membrane protease subunit YbbK
FIG00000532	98	UDP-glucose dehydrogenase (EC 1.1.1.22)
FIG00000538	16	Uracil-DNA glycosylase, family 1
FIG00000539	7	Glutamate synthase [NADPH] large chain (EC 1.4.1.13)
FIG00000540	21	Holo-[acyl-carrier protein] synthase (EC 2.7.8.7)
FIG00000541	74	2-oxoglutarate dehydrogenase E1 component (EC 1.2.4.2)
FIG00000542	31	Ribonuclease HI (EC 3.1.26.4)
FIG00000544	37	Heat-inducible transcription repressor HrcA
FIG00000545	29	Lipid A biosynthesis lauroyl acyltransferase (EC 2.3.1.-)
FIG00000547	22	Cell division protein MraZ
FIG00000548	21	3-polyprenyl-4-hydroxybenzoate carboxy-lyase (EC 4.1.1.-)
FIG00000551	24	L-serine dehydratase (EC 4.3.1.17)
FIG00000552	60	Cell division protein FtsX
FIG00000555	43	Undecaprenyl-diphosphatase (EC 3.6.1.27)
FIG00000556	31	2-Keto-3-deoxy-D-manno-octulosonate-8-phosphate synthase (EC 2.5.1.55)
FIG00000557	8	FIG000557: hypothetical protein co-occurring with RecR
FIG00000558	41	NADH ubiquinone oxidoreductase chain A (EC 1.6.5.3)
FIG00000559	32	NADH-ubiquinone oxidoreductase chain K (EC 1.6.5.3)
FIG00000560	44	Peptide chain release factor 3
FIG00000563	19	Thiazole biosynthesis protein ThiG
FIG00000569	36	NADH-ubiquinone oxidoreductase chain J (EC 1.6.5.3)
FIG00000570	34	Thiamine-monophosphate kinase (EC 2.7.4.16)
FIG00000571	70	Signal transduction histidine kinase CheA (EC 2.7.3.-)
FIG00000573	22	3-polyprenyl-4-hydroxybenzoate carboxy-lyase UbiX (EC 4.1.1.-)
FIG00000575	48	L-aspartate oxidase (EC 1.4.3.16)
FIG00000576	50	tRNA uridine 5-carboxymethylaminomethyl modification enzyme GidA
FIG00000578	3	DNA topoisomerase III (EC 5.99.1.2)
FIG00000580	58	tRNA dihydrouridine synthase B (EC 1.-.-.-)
FIG00000581	16	Thiamin biosynthesis protein ThiC
FIG00000582	22	Homoserine kinase (EC 2.7.1.39)
FIG00000583	8	RNA-binding protein Hfq
FIG00000584	20	Nucleoside 5-triphosphatase RdgB (dHAPTP, dITP, XTP-specific) (EC 3.6.1.15)
FIG00000585	17	Ribonucleotide reductase of class Ia (aerobic), beta subunit (EC 1.17.4.1)
FIG00000586	8	Flagellar biosynthesis protein FliR
FIG00000587	10	Flagellar basal-body rod protein FlgC
FIG00000590	9	NAD synthetase (EC 6.3.1.5)
FIG00000591	1	4-Hydroxy-2-oxoglutarate aldolase (EC 4.1.3.16) / 2-dehydro-3-deoxyphosphogluconate aldolase (EC 4.1.2.14)
FIG00000594	58	Chaperone protein HtpG
FIG00000595	41	DNA recombination protein RmuC
FIG00000600	40	Isocitrate dehydrogenase [NADP] (EC 1.1.1.42)
FIG00000601	24	Imidazoleglycerol-phosphate dehydratase (EC 4.2.1.19)
FIG00000603	42	3-deoxy-manno-octulosonate cytidylyltransferase (EC 2.7.7.38)
FIG00000605	13	FIG000605: protein co-occurring with transport systems (COG1739)
FIG00000606	26	Ribonucleotide reductase of class Ia (aerobic), alpha subunit (EC 1.17.4.1)
FIG00000610	19	Flagellar motor switch protein FliG
FIG00000611	29	Lipid-A-disaccharide synthase (EC 2.4.1.182)
FIG00000614	9	Ornithine cyclodeaminase (EC 4.3.1.12)
FIG00000615	37	UDP-3-O-[3-hydroxymyristoyl] N-acetylglucosamine deacetylase (EC 3.5.1.-)
FIG00000616	30	3-deoxy-D-manno-octulosonic-acid transferase (EC 2.-.-.-)
FIG00000620	17	Phosphoheptose isomerase (EC 5.3.1.-)
FIG00000621	20	Iron-sulfur cluster regulator IscR
FIG00000622	1	Enoyl-CoA hydratase (EC 4.2.1.17) / Delta(3)-cis-delta(2)-trans-enoyl-CoA isomerase (EC 5.3.3.8) / 3-hydroxyacyl-CoA dehydrogenase (EC 1.1.1.35) / 3-hydroxybutyryl-CoA epimerase (EC 5.1.2.3)
FIG00000624	34	2,3-bisphosphoglycerate-independent phosphoglycerate mutase (EC 5.4.2.1)
FIG00000626	48	tRNA-specific 2-thiouridylase MnmA
FIG00000629	31	NAD(P) transhydrogenase subunit beta (EC 1.6.1.2)
FIG00000630	38	Glutamate N-acetyltransferase (EC 2.3.1.35) / N-acetylglutamate synthase (EC 2.3.1.1)
FIG00000633	35	Deoxyribodipyrimidine photolyase (EC 4.1.99.3)
FIG00000635	77	MG(2+) CHELATASE FAMILY PROTEIN / ComM-related protein
FIG00000636	25	Asparaginyl-tRNA synthetase (EC 6.1.1.22)
FIG00000640	25	Cytochrome c oxidase polypeptide III (EC 1.9.3.1)
FIG00000641	20	Cob(I)alamin adenosyltransferase (EC 2.5.1.17)
FIG00000642	22	Spermidine synthase (EC 2.5.1.16)
FIG00000645	3	Glucosamine-6-phosphate deaminase (EC 3.5.99.6)
FIG00000646	10	Flagellar basal-body rod modification protein FlgD
FIG00000648	1	COG4123: Predicted O-methyltransferase
FIG00000650	22	Flagellar hook-associated protein FlgK
FIG00000652	69	Positive regulator of CheA protein activity (CheW)
FIG00000654	78	tolB protein precursor, periplasmic protein involved in the tonb-independent uptake of group A colicins
FIG00000655	16	Thymidine kinase (EC 2.7.1.21)
FIG00000656	46	Aspartyl-tRNA synthetase (EC 6.1.1.12) @ Aspartyl-tRNA(Asn) synthetase (EC 6.1.1.23)
FIG00000659	10	Purine nucleoside phosphorylase (EC 2.4.2.1)
FIG00000660	6	Cystathionine gamma-synthase (EC 2.5.1.48)
FIG00000663	28	Pyridoxine 5'-phosphate synthase (EC 2.6.99.2)
FIG00000664	32	Ferredoxin, 2Fe-2S
FIG00000667	62	Outer membrane protein assembly factor YaeT precursor
FIG00000668	26	Flagellar hook-associated protein FliD
FIG00000670	12	Twin-arginine translocation protein TatB
FIG00000672	33	5-methyltetrahydrofolate--homocysteine methyltransferase (EC 2.1.1.13)
FIG00000673	32	DNA-3-methyladenine glycosylase (EC 3.2.2.20)
FIG00000677	16	Uracil phosphoribosyltransferase (EC 2.4.2.9) / Pyrimidine operon regulatory protein PyrR
FIG00000679	39	Low-specificity L-threonine aldolase (EC 4.1.2.5)
FIG00000680	44	DinG family ATP-dependent helicase YoaA
FIG00000681	18	Beta-lactamase class C and other penicillin binding proteins
FIG00000683	10	5-methyltetrahydropteroyltriglutamate--homocysteine methyltransferase (EC 2.1.1.14)
FIG00000684	17	2-octaprenyl-3-methyl-6-methoxy-1,4-benzoquinol hydroxylase (EC 1.14.13.-)
FIG00000686	24	Glutamyl-tRNA synthetase (EC 6.1.1.17) @ Glutamyl-tRNA(Gln) synthetase (EC 6.1.1.24)
FIG00000687	26	Adenosine deaminase (EC 3.5.4.4)
FIG00000689	21	Adenosylcobinamide-phosphate synthase
FIG00000695	27	Pantothenate kinase type III, CoaX-like (EC 2.7.1.33)
FIG00000705	37	NADH-ubiquinone oxidoreductase chain E (EC 1.6.5.3)
FIG00000708	10	Aminodeoxychorismate lyase (EC 4.1.3.38)
FIG00000709	36	Cytochrome c-type biogenesis protein DsbD, protein-disulfide reductase (EC 1.8.1.8)
FIG00000710	13	Alkyl hydroperoxide reductase protein C (EC 1.6.4.-)
FIG00000711	58	Phosphoenolpyruvate carboxylase (EC 4.1.1.31)
FIG00000712	19	RNA polymerase sigma factor RpoH
FIG00000714	30	Membrane alanine aminopeptidase N (EC 3.4.11.2)
FIG00000716	33	Homoserine O-acetyltransferase (EC 2.3.1.31)
FIG00000717	34	Glucose-1-phosphate adenylyltransferase (EC 2.7.7.27)
FIG00000720	10	Cytidine deaminase (EC 3.5.4.5)
FIG00000721	16	Pyruvate formate-lyase activating enzyme (EC 1.97.1.4)
FIG00000722	17	Glutathione synthetase (EC 6.3.2.3)
FIG00000728	32	Sulfate adenylyltransferase subunit 2 (EC 2.7.7.4)
FIG00000732	25	Fructose-1,6-bisphosphatase, type I (EC 3.1.3.11)
FIG00000735	14	Adenosine (5')-pentaphospho-(5'')-adenosine pyrophosphohydrolase (EC 3.6.1.-)
FIG00000736	18	Potassium uptake protein TrkH
FIG00000737	8	Two-component system response regulator QseB
FIG00000738	7	Phosphopentomutase (EC 5.4.2.7)
FIG00000741	49	2-amino-3-ketobutyrate coenzyme A ligase (EC 2.3.1.29)
FIG00000742	32	3-deoxy-D-manno-octulosonate 8-phosphate phosphatase (EC 3.1.3.45)
FIG00000747	49	Beta-lactamase (EC 3.5.2.6)
FIG00000748	20	Leucyl/phenylalanyl-tRNA--protein transferase (EC 2.3.2.6)
FIG00000750	17	Aspartyl-tRNA synthetase (EC 6.1.1.12)
FIG00000751	22	Flagellar P-ring protein FlgI
FIG00000754	32	Ubiquinol--cytochrome c reductase, cytochrome B subunit (EC 1.10.2.2)
FIG00000756	19	Ribosomal-protein-S5p-alanine acetyltransferase
FIG00000760	36	Sulfite reductase [NADPH] hemoprotein beta-component (EC 1.8.1.2)
FIG00000762	15	Carbamate kinase (EC 2.7.2.2)
FIG00000763	27	FKBP-type peptidyl-prolyl cis-trans isomerase SlyD (EC 5.2.1.8)
FIG00000764	12	Adenosylcobinamide-phosphate guanylyltransferase (EC 2.7.7.62)
FIG00000766	42	Alkaline phosphatase (EC 3.1.3.1)
FIG00000767	11	Flagellar basal-body rod protein FlgF
FIG00000769	8	Periplasmic thiol:disulfide oxidoreductase DsbB, required for DsbA reoxidation
FIG00000770	45	Arsenate reductase (EC 1.20.4.1)
FIG00000771	25	Lipoprotein releasing system ATP-binding protein LolD
FIG00000772	11	2-octaprenyl-6-methoxyphenol hydroxylase (EC 1.14.13.-)
FIG00000773	32	Glutamyl-tRNA synthetase (EC 6.1.1.17)
FIG00000775	32	CDP-diacylglycerol--serine O-phosphatidyltransferase (EC 2.7.8.8)
FIG00000776	21	6-phosphogluconolactonase (EC 3.1.1.31), eukaryotic type
FIG00000777	19	NADP-dependent malic enzyme (EC 1.1.1.40)
FIG00000778	18	Coproporphyrinogen III oxidase, aerobic (EC 1.3.3.3)
FIG00000780	14	Flagellar L-ring protein FlgH
FIG00000782	13	Exonuclease SbcD
FIG00000784	13	Flagellar biosynthesis protein FliS
FIG00000785	35	NADH-ubiquinone oxidoreductase chain C (EC 1.6.5.3)
FIG00000788	13	tRNA:Cm32/Um32 methyltransferase
FIG00000789	37	Phosphoenolpyruvate synthase (EC 2.7.9.2)
FIG00000793	24	Xylulose kinase (EC 2.7.1.17)
FIG00000797	21	Ubiquinol-cytochrome C reductase iron-sulfur subunit (EC 1.10.2.2)
FIG00000800	12	Succinate dehydrogenase cytochrome b-556 subunit
FIG00000802	16	Heme A synthase, cytochrome oxidase biogenesis protein Cox15-CtaA
FIG00000803	32	Rod shape-determining protein RodA
FIG00000804	15	Ribonuclease D (EC 3.1.26.3)
FIG00000807	11	Succinate dehydrogenase hydrophobic membrane anchor protein
FIG00000809	14	Phosphotransferase system, phosphocarrier protein HPr
FIG00000810	20	18K peptidoglycan-associated outer membrane lipoprotein; Peptidoglycan-associated lipoprotein precursor; Outer membrane protein P6; OmpA/MotB precursor
FIG00000811	48	ATP phosphoribosyltransferase (EC 2.4.2.17)
FIG00000812	1	L-lactate dehydrogenase (EC 1.1.1.27)
FIG00000815	13	Cytochrome c-type biogenesis protein CcmC, putative heme lyase for CcmE
FIG00000816	6	Flagellin protein FlaA
FIG00000818	17	Isocitrate lyase (EC 4.1.3.1)
FIG00000819	11	3-hydroxybutyryl-CoA dehydrogenase (EC 1.1.1.157); 3-hydroxyacyl-CoA dehydrogenase (EC 1.1.1.35)
FIG00000821	4	Adenylylsulfate kinase (EC 2.7.1.25)
FIG00000822	8	LrgA-associated membrane protein LrgB
FIG00000824	19	Nicotinate-nucleotide--dimethylbenzimidazole phosphoribosyltransferase (EC 2.4.2.21)
FIG00000825	52	Glutaminyl-tRNA synthetase (EC 6.1.1.18)
FIG00000827	9	Cell division topological specificity factor MinE
FIG00000828	18	Ribonuclease Z (EC 3.1.26.11)
FIG00000831	20	Na+/H+ antiporter NhaA type
FIG00000832	5	Antiholin-like protein LrgA
FIG00000834	17	Phosphoenolpyruvate carboxykinase [ATP] (EC 4.1.1.49)
FIG00000835	4	NAD-dependent malic enzyme (EC 1.1.1.38)
FIG00000838	50	Trk system potassium uptake protein TrkA
FIG00000840	20	50S ribosomal subunit maturation GTPase RbgA (B. subtilis YlqF)
FIG00000841	8	Glutathione reductase (EC 1.8.1.7)
FIG00000842	4	D-lactate dehydrogenase (EC 1.1.1.28)
FIG00000843	87	Kup system potassium uptake protein
FIG00000845	2	S-ribosylhomocysteine lyase (EC 4.4.1.21) / Autoinducer-2 production protein LuxS
FIG00000846	83	Osmosensitive K+ channel histidine kinase KdpD (EC 2.7.3.-)
FIG00000847	7	Allophanate hydrolase 2 subunit 1 (EC 3.5.1.54)
FIG00000848	14	Manganese superoxide dismutase (EC 1.15.1.1)
FIG00000850	9	Flagellar assembly protein FliH
FIG00000853	5	Sensor protein basS/pmrB (EC 2.7.3.-)
FIG00000856	10	Cytoplasmic copper homeostasis protein CutC
FIG00000858	59	Adenosylhomocysteinase (EC 3.3.1.1)
FIG00000860	13	O-succinylbenzoic acid--CoA ligase (EC 6.2.1.26)
FIG00000861	5	Gluconokinase (EC 2.7.1.12)
FIG00000863	15	L-threonine 3-O-phosphate decarboxylase (EC 4.1.1.81)
FIG00000865	15	ATP phosphoribosyltransferase regulatory subunit (EC 2.4.2.17)
FIG00000866	12	2-succinyl-5-enolpyruvyl-6-hydroxy-3-cyclohexene-1-carboxylic-acid synthase (EC 2.2.1.9)
FIG00000868	13	Homolog of E. coli HemY protein
FIG00000869	3	Phosphoribosylformylglycinamidine synthase, PurS subunit (EC 6.3.5.3)
FIG00000871	16	Phosphoribosyl-ATP pyrophosphatase (EC 3.6.1.31)
FIG00000872	7	Nitrite-sensitive transcriptional repressor NsrR
FIG00000873	29	Nitrite reductase [NAD(P)H] large subunit (EC 1.7.1.4)
FIG00000877	16	Formate--tetrahydrofolate ligase (EC 6.3.4.3)
FIG00000880	5	Periplasmic divalent cation tolerance protein CutA
FIG00000882	12	glutamyl-Q-tRNA synthetase
FIG00000884	12	Ribonuclease E inhibitor RraA
FIG00000892	15	Mutator mutT protein (7,8-dihydro-8-oxoguanine-triphosphatase) (EC 3.6.1.-)
FIG00000895	52	Alanine dehydrogenase (EC 1.4.1.1)
FIG00000897	7	Ribonucleotide reductase of class III (anaerobic), activating protein (EC 1.97.1.4)
FIG00000899	16	Endonuclease IV (EC 3.1.21.2)
FIG00000901	13	Phosphoglucomutase (EC 5.4.2.2)
FIG00000902	12	Molybdopterin-guanine dinucleotide biosynthesis protein MobA
FIG00000906	5	FIG000906: Predicted Permease
FIG00000907	29	Catalase (EC 1.11.1.6) / Peroxidase (EC 1.11.1.7)
FIG00000908	17	2,3,4,5-tetrahydropyridine-2,6-dicarboxylate N-succinyltransferase (EC 2.3.1.117)
FIG00000909	10	Phosphoribosylglycinamide formyltransferase 2 (EC 2.1.2.-)
FIG00000911	9	NADH pyrophosphatase (EC 3.6.1.22)
FIG00000912	34	Outer membrane vitamin B12 receptor BtuB
FIG00000913	46	Ribonuclease E (EC 3.1.26.12)
FIG00000915	19	Hypothetical protein YaeJ with similarity to translation release factor
FIG00000919	15	Thiol:disulfide interchange protein DsbC
FIG00000924	1	PTS system, mannose-specific IID component (EC 2.7.1.69)
FIG00000926	17	Predicted L-lactate dehydrogenase, Fe-S oxidoreductase subunit YkgE
FIG00000927	51	Methylmalonyl-CoA mutase (EC 5.4.99.2)
FIG00000928	23	Phytoene synthase (EC 2.5.1.32)
FIG00000933	5	Cobalt-precorrin-4 C11-methyltransferase (EC 2.1.1.133)
FIG00000936	11	Pantothenate kinase (EC 2.7.1.33)
FIG00000938	10	Deoxyadenosine kinase (EC 2.7.1.76) / Deoxyguanosine kinase (EC 2.7.1.113)
FIG00000940	32	Isoquinoline 1-oxidoreductase beta subunit (EC 1.3.99.16)
FIG00000941	4	Isoquinoline 1-oxidoreductase alpha subunit (EC 1.3.99.16)
FIG00000943	15	UDP-2,3-diacylglucosamine hydrolase (EC 3.6.1.-)
FIG00000946	87	Carboxyl-terminal protease (EC 3.4.21.102)
FIG00000948	28	Poly(A) polymerase (EC 2.7.7.19)
FIG00000949	19	Anaerobic dimethyl sulfoxide reductase chain A (EC 1.8.99.-)
FIG00000950	17	Flagellar biosynthesis protein FlhF
FIG00000951	10	Proline iminopeptidase (EC 3.4.11.5)
FIG00000957	2	Hydroxyethylthiazole kinase (EC 2.7.1.50)
FIG00000959	27	Sulfate and thiosulfate import ATP-binding protein CysA (EC 3.6.3.25)
FIG00000962	20	Xanthine dehydrogenase, molybdenum binding subunit (EC 1.17.1.4)
FIG00000963	23	Hydroxymethylglutaryl-CoA lyase (EC 4.1.3.4)
FIG00000964	33	Branched-chain alpha-keto acid dehydrogenase, E1 component, alpha subunit (EC 1.2.4.4)
FIG00000967	8	Methylglyoxal synthase (EC 4.2.3.3)
FIG00000968	17	Alkylphosphonate utilization operon protein PhnA
FIG00000969	3	GTP cyclohydrolase II (EC 3.5.4.25)
FIG00000970	40	Polyhydroxyalkanoic acid synthase
FIG00000972	7	Biotin-protein ligase (EC 6.3.4.15)
FIG00000973	65	RNA polymerase sigma factor RpoE
FIG00000976	15	Transcription elongation factor GreB
FIG00000978	1	Malate:quinone oxidoreductase (EC 1.1.5.4)
FIG00000979	10	Alpha-ribazole-5'-phosphate phosphatase (EC 3.1.3.73)
FIG00000982	14	Phosphatidylglycerophosphatase A (EC 3.1.3.27)
FIG00000985	45	Prolipoprotein diacylglyceryl transferase (EC 2.4.99.-)
FIG00000986	9	L-ribulose-5-phosphate 4-epimerase (EC 5.1.3.4)
FIG00000987	21	ATP-dependent DNA helicase Rep
FIG00000988	14	FIG000988: Predicted permease
FIG00000990	41	Recombination inhibitory protein MutS2
FIG00000991	14	Polysaccharide export lipoprotein Wza
FIG00000995	4	Uridine kinase (EC 2.7.1.48)
FIG00000997	2	Protein RtcB
FIG00000999	17	Peptidyl-prolyl cis-trans isomerase PpiB (EC 5.2.1.8)
FIG00001000	20	Sulfate and thiosulfate binding protein CysP
FIG00001001	7	Urease accessory protein UreG
FIG00001004	26	Threonine dehydratase biosynthetic (EC 4.3.1.19)
FIG00001005	28	ABC-type multidrug transport system, ATPase component
FIG00001006	30	Apolipoprotein N-acyltransferase (EC 2.3.1.-) / Copper homeostasis protein CutE
FIG00001011	1	Beta-glucoside bgl operon antiterminator, BglG family
FIG00001017	5	Glycine oxidase ThiO (EC 1.4.3.19)
FIG00001019	12	Protoporphyrinogen IX oxidase, novel form, HemJ (EC 1.3.-.-)
FIG00001021	19	Integration host factor beta subunit
FIG00001022	25	Phosphomannomutase (EC 5.4.2.8)
FIG00001024	7	Rod shape-determining protein MreD
FIG00001025	7	Urease accessory protein UreF
FIG00001026	4	Phosphogluconate dehydratase (EC 4.2.1.12)
FIG00001028	5	Ribosomal large subunit pseudouridine synthase A (EC 4.2.1.70)
FIG00001029	12	Alkyl hydroperoxide reductase protein F (EC 1.6.4.-)
FIG00001030	7	2-methylcitrate synthase (EC 2.3.3.5)
FIG00001035	13	Respiratory nitrate reductase beta chain (EC 1.7.99.4)
FIG00001036	33	Type II/IV secretion system ATP hydrolase TadA/VirB11/CpaF, TadA subfamily
FIG00001037	9	Anaerobic dimethyl sulfoxide reductase chain B (EC 1.8.99.-)
FIG00001040	19	Nitrate/nitrite sensor protein (EC 2.7.3.-)
FIG00001042	3	Urease beta subunit (EC 3.5.1.5)
FIG00001043	21	Lysophospholipase (EC 3.1.1.5); Monoglyceride lipase (EC 3.1.1.23); putative
FIG00001044	27	Respiratory nitrate reductase alpha chain (EC 1.7.99.4)
FIG00001045	20	Cob(I)alamin adenosyltransferase PduO (EC 2.5.1.17)
FIG00001046	13	Mlr7403 protein
FIG00001049	43	23S rRNA (guanosine-2'-O-) -methyltransferase rlmB (EC 2.1.1.-)
FIG00001050	9	Chaperone protein HscB
FIG00001052	16	ADP-L-glycero-D-manno-heptose-6-epimerase (EC 5.1.3.20)
FIG00001054	28	Dihydroorotate dehydrogenase, catalytic subunit (EC 1.3.3.1)
FIG00001056	1	Cytochrome O ubiquinol oxidase subunit III (EC 1.10.3.-)
FIG00001059	1	TolA protein
FIG00001060	7	Cell division protein FtsL
FIG00001062	18	Agmatine deiminase (EC 3.5.3.12)
FIG00001065	42	Glucokinase (EC 2.7.1.2)
FIG00001067	27	Rubrerythrin
FIG00001069	1	Ribonucleotide reductase of class Ib (aerobic), alpha subunit (EC 1.17.4.1)
FIG00001074	11	Flagellar hook-length control protein FliK
FIG00001075	28	Chaperone protein HscA
FIG00001076	72	Pyruvate,phosphate dikinase (EC 2.7.9.1)
FIG00001077	1	Cytochrome O ubiquinol oxidase subunit I (EC 1.10.3.-)
FIG00001079	4	Respiratory nitrate reductase gamma chain (EC 1.7.99.4)
FIG00001080	8	Membrane fusion component of tripartite multidrug resistance system
FIG00001086	10	Potassium voltage-gated channel subfamily KQT; possible potassium channel, VIC family
FIG00001088	18	Beta-hexosaminidase (EC 3.2.1.52)
FIG00001093	24	Electron transfer flavoprotein-ubiquinone oxidoreductase (EC 1.5.5.1)
FIG00001094	48	Phenylacetate-coenzyme A ligase (EC 6.2.1.30)
FIG00001097	16	3'-to-5' oligoribonuclease (orn)
FIG00001098	16	Outer membrane lipoprotein carrier protein LolA
FIG00001099	9	S-(hydroxymethyl)glutathione dehydrogenase (EC 1.1.1.284)
FIG00001100	15	Alpha,alpha-trehalose-phosphate synthase [UDP-forming] (EC 2.4.1.15)
FIG00001102	18	ubiquinol cytochrome C oxidoreductase, cytochrome C1 subunit
FIG00001103	5	N-acetylmuramic acid 6-phosphate etherase (EC 4.2.-.-)
FIG00001104	11	Arginine deiminase (EC 3.5.3.6)
FIG00001105	4	tRNA (cytosine34-2'-O-)-methyltransferase (EC 2.1.1.-)
FIG00001106	10	Homoserine O-succinyltransferase (EC 2.3.1.46)
FIG00001107	35	SSU ribosomal protein S10p (S20e)
FIG00001108	18	Cytochrome c oxidase subunit CcoO (EC 1.9.3.1)
FIG00001109	18	4-hydroxyphenylpyruvate dioxygenase (EC 1.13.11.27)
FIG00001110	25	SSU ribosomal protein S9p (S16e)
FIG00001113	4	Urease accessory protein UreD
FIG00001119	5	Glycerol-3-phosphate regulon repressor, DeoR family
FIG00001120	11	Isopentenyl-diphosphate delta-isomerase, FMN-dependent (EC 5.3.3.2)
FIG00001121	14	Colicin V production protein
FIG00001124	1	Cystine ABC transporter, periplasmic cystine-binding protein FliY
FIG00001125	22	RNA binding methyltransferase FtsJ like
FIG00001129	9	Cobalt-precorrin-6 synthase, anaerobic
FIG00001131	10	Thymidine phosphorylase (EC 2.4.2.4)
FIG00001132	44	LSU ribosomal protein L16p (L10e)
FIG00001134	15	DNA-3-methyladenine glycosylase II (EC 3.2.2.21)
FIG00001136	7	Urease accessory protein UreE
FIG00001138	2	Respiratory nitrate reductase delta chain (EC 1.7.99.4)
FIG00001139	23	Cytochrome c oxidase subunit CcoP (EC 1.9.3.1)
FIG00001140	6	Anaerobic dimethyl sulfoxide reductase chain C (EC 1.8.99.-)
FIG00001142	14	ApaG protein
FIG00001143	44	NAD(P) transhydrogenase alpha subunit (EC 1.6.1.2)
FIG00001146	20	GTP cyclohydrolase I (EC 3.5.4.16) type 2
FIG00001147	7	Flagellar protein FliJ
FIG00001155	16	Flagellar synthesis regulator FleN
FIG00001157	18	General secretion pathway protein G
FIG00001158	7	Chorismate--pyruvate lyase (EC 4.1.3.40)
FIG00001163	25	Isocitrate dehydrogenase [NADP] (EC 1.1.1.42); Monomeric isocitrate dehydrogenase [NADP] (EC 1.1.1.42)
FIG00001166	7	Arginine/ornithine antiporter ArcD
FIG00001168	45	Acetylornithine aminotransferase (EC 2.6.1.11)
FIG00001170	3	3-dehydroquinate dehydratase I (EC 4.2.1.10)
FIG00001171	13	Glutamate Aspartate periplasmic binding protein precursor GltI (TC 3.A.1.3.4)
FIG00001172	20	Homogentisate 1,2-dioxygenase (EC 1.13.11.5)
FIG00001173	22	Nitrate/nitrite response regulator protein
FIG00001174	7	Glutaminase (EC 3.5.1.2)
FIG00001175	5	Thiamin pyrophosphokinase (EC 2.7.6.2)
FIG00001178	19	NnrS protein involved in response to NO
FIG00001179	50	Macrolide-specific efflux protein MacA
FIG00001180	7	Ribosomal protein S6 glutaminyl transferase
FIG00001181	10	Superoxide dismutase [Cu-Zn] precursor (EC 1.15.1.1)
FIG00001182	12	[NiFe] hydrogenase nickel incorporation protein HypA
FIG00001186	12	Murein-DD-endopeptidase (EC 3.4.99.-)
FIG00001188	30	Aminoacyl-histidine dipeptidase (Peptidase D) (EC 3.4.13.3)
FIG00001189	11	Glycyl-tRNA synthetase (EC 6.1.1.14)
FIG00001190	1	PTS system, glucose-specific IIA component (EC 2.7.1.69)
FIG00001192	18	Paraquat-inducible protein B
FIG00001197	22	RNA polymerase sigma factor RpoS
FIG00001198	71	Choline-sulfatase (EC 3.1.6.6)
FIG00001201	4	Peptidase B (EC 3.4.11.23)
FIG00001202	10	Sigma factor RpoE negative regulatory protein RseB precursor
FIG00001203	10	Pyridoxine biosynthesis glutamine amidotransferase, glutaminase subunit (EC 2.4.2.-)
FIG00001204	40	Proposed peptidoglycan lipid II flippase MurJ
FIG00001206	5	N-acetylglutamate synthase (EC 2.3.1.1)
FIG00001208	25	[NiFe] hydrogenase metallocenter assembly protein HypD
FIG00001209	36	[NiFe] hydrogenase metallocenter assembly protein HypF
FIG00001210	16	[NiFe] hydrogenase nickel incorporation-associated protein HypB
FIG00001214	10	DNA recombination-dependent growth factor C
FIG00001215	4	Putative formate dehydrogenase oxidoreductase protein
FIG00001217	8	Malate synthase (EC 2.3.3.9)
FIG00001219	21	Preprotein translocase subunit SecE (TC 3.A.5.1.1)
FIG00001221	6	Alkanesulfonates-binding protein
FIG00001224	10	Frataxin homolog CyaY, facilitates iron supply for heme A synthesis or Fe-S cluster assembly
FIG00001225	1	3-hydroxydecanoyl-[acyl-carrier-protein] dehydratase (EC 4.2.1.60)
FIG00001229	15	Ribosome hibernation protein YhbH
FIG00001230	1	Molybdopterin biosynthesis protein MoeB
FIG00001231	9	Manganese-dependent inorganic pyrophosphatase (EC 3.6.1.1)
FIG00001232	12	AMP nucleosidase (EC 3.2.2.4)
FIG00001234	2	PTS system, fructose-specific IIA component (EC 2.7.1.69) / PTS system, fructose-specific IIB component (EC 2.7.1.69) / PTS system, fructose-specific IIC component (EC 2.7.1.69)
FIG00001235	5	D-glycero-D-manno-heptose 1,7-bisphosphate phosphatase (EC 3.1.1.-)
FIG00001237	7	Redox-sensitive transcriptional regulator (AT-rich DNA-binding protein)
FIG00001238	2	Sigma factor RpoE negative regulatory protein RseA
FIG00001244	47	Type IV fimbrial assembly protein PilC
FIG00001245	13	Hemoglobin-like protein HbO
FIG00001246	41	Cytochrome c-type biogenesis protein CcsA/ResC
FIG00001247	2	Transcriptional regulatory protein RstA
FIG00001248	10	Cytochrome oxidase biogenesis protein Cox11-CtaG, copper delivery to Cox1
FIG00001253	12	G:T/U mismatch-specific uracil/thymine DNA-glycosylase
FIG00001255	2	Regulator of nucleoside diphosphate kinase
FIG00001257	33	Leader peptidase (Prepilin peptidase) (EC 3.4.23.43) / N-methyltransferase (EC 2.1.1.-)
FIG00001259	3	Phage portal protein
FIG00001264	29	Phosphatidylserine decarboxylase (EC 4.1.1.65)
FIG00001265	2	Thiazole biosynthesis protein ThiH
FIG00001268	15	Selenophosphate-dependent tRNA 2-selenouridine synthase
FIG00001269	1	Pyruvate-flavodoxin oxidoreductase (EC 1.2.7.-)
FIG00001273	5	Putative inner membrane protein YjeT (clustered with HflC)
FIG00001276	2	Flavodoxin reductases (ferredoxin-NADPH reductases) family 1; Vanillate O-demethylase oxidoreductase (EC 1.14.13.-)
FIG00001277	7	3-oxoacyl-[acyl-carrier-protein] synthase, KASI (EC 2.3.1.41)
FIG00001278	9	GMP reductase (EC 1.7.1.7)
FIG00001279	6	CopG protein
FIG00001280	19	Selenocysteine-specific translation elongation factor
FIG00001287	3	2-methylcitrate dehydratase (EC 4.2.1.79)
FIG00001289	9	Na(+)-translocating NADH-quinone reductase subunit E (EC 1.6.5.-)
FIG00001292	2	D-alanine aminotransferase (EC 2.6.1.21)
FIG00001294	82	Adenylate cyclase (EC 4.6.1.1)
FIG00001298	1	COG1939: Ribonuclease III family protein
FIG00001306	8	Ribosomal subunit interface protein
FIG00001307	1	PTS system, galactitol-specific IIC component (EC 2.7.1.69)
FIG00001308	31	Pyruvate carboxyl transferase (EC 6.4.1.1)
FIG00001311	1	N-Acetylneuraminate cytidylyltransferase (EC 2.7.7.43)
FIG00001312	2	Ribonuclease T (EC 3.1.13.-)
FIG00001315	28	Putative stomatin/prohibitin-family membrane protease subunit aq_911
FIG00001316	1	Zn-dependent hydrolase, RNA-metabolising, CPSF 100 kDa analog
FIG00001318	14	Sulfite reductase [NADPH] flavoprotein alpha-component (EC 1.8.1.2)
FIG00001323	8	Molybdopterin-guanine dinucleotide biosynthesis protein MobB
FIG00001326	58	Type IV fimbrial assembly, ATPase PilB
FIG00001327	12	Glycerol-3-phosphate acyltransferase (EC 2.3.1.15)
FIG00001328	13	Glycine dehydrogenase [decarboxylating] (glycine cleavage system P2 protein) (EC 1.4.4.2)
FIG00001331	1	PTS system, galactitol-specific IIA component (EC 2.7.1.69)
FIG00001333	15	Glycolate dehydrogenase (EC 1.1.99.14), iron-sulfur subunit GlcF
FIG00001336	1	Tartrate dehydrogenase (EC 1.1.1.93) / Tartrate decarboxylase (EC 4.1.1.73) / D-malic enzyme (EC 1.1.1.83)
FIG00001337	10	Na(+)-translocating NADH-quinone reductase subunit A (EC 1.6.5.-)
FIG00001338	21	Malto-oligosyltrehalose trehalohydrolase (EC 3.2.1.141)
FIG00001339	13	Phospholipase A1 precursor (EC 3.1.1.32, EC 3.1.1.4); Outer membrane phospholipase A
FIG00001341	10	FIG001341: Probable Fe(2+)-trafficking protein YggX
FIG00001346	29	Cystathionine gamma-lyase (EC 4.4.1.1)
FIG00001348	19	Thymidylate synthase thyX (EC 2.1.1.-)
FIG00001349	3	Trehalose-6-phosphate phosphatase (EC 3.1.3.12)
FIG00001350	26	Omega-amino acid--pyruvate aminotransferase (EC 2.6.1.18)
FIG00001353	17	FIG001353: Acetyltransferase
FIG00001354	8	Hydroxylamine reductase (EC 1.7.-.-)
FIG00001355	6	Spermidine N1-acetyltransferase (EC 2.3.1.57)
FIG00001357	21	Inosose dehydratase (EC 4.2.1.44)
FIG00001358	8	Error-prone, lesion bypass DNA polymerase V (UmuC)
FIG00001360	5	Ser-tRNA(Ala) deacylase; Gly-tRNA(Ala) deacylase
FIG00001361	22	Selenide,water dikinase (EC 2.7.9.3)
FIG00001364	16	Glycine dehydrogenase [decarboxylating] (glycine cleavage system P1 protein) (EC 1.4.4.2)
FIG00001366	1	1-phosphofructokinase (EC 2.7.1.56)
FIG00001368	19	N-succinyl-L,L-diaminopimelate aminotransferase alternative (EC 2.6.1.17)
FIG00001370	35	Type cbb3 cytochrome oxidase biogenesis protein CcoI; Copper-translocating P-type ATPase (EC 3.6.3.4)
FIG00001372	5	LppC putative lipoprotein
FIG00001373	8	Na(+)-translocating NADH-quinone reductase subunit F (EC 1.6.5.-)
FIG00001377	1	Pyruvate oxidase [ubiquinone, cytochrome] (EC 1.2.2.2)
FIG00001378	10	N-carbamoylputrescine amidase (3.5.1.53)
FIG00001379	12	Polymyxin resistance protein ArnT, undecaprenyl phosphate-alpha-L-Ara4N transferase; Melittin resistance protein PqaB
FIG00001381	70	Cold-shock DEAD-box protein A
FIG00001384	19	Catalyzes the cleavage of p-aminobenzoyl-glutamate to p-aminobenzoate and glutamate, subunit A
FIG00001385	50	N-acetylmuramoyl-L-alanine amidase (EC 3.5.1.28)
FIG00001387	5	Dna binding response regulator PrrA (RegA)
FIG00001388	5	Sugar/maltose fermentation stimulation protein homolog
FIG00001391	8	Alpha-ketoglutarate-dependent taurine dioxygenase (EC 1.14.11.17)
FIG00001392	1	ADP compounds hydrolase NudE (EC 3.6.1.-)
FIG00001393	7	Sensor histidine kinase PrrB (RegB) (EC 2.7.3.-)
FIG00001394	1	Ureidoglycolate hydrolase (EC 3.5.3.19)
FIG00001395	7	CobN component of cobalt chelatase involved in B12 biosynthesis
FIG00001400	16	Copper metallochaperone, bacterial analog of Cox17 protein
FIG00001401	17	Gluconate dehydratase (EC 4.2.1.39)
FIG00001402	1	Helicase loader DnaI
FIG00001404	1	Cell division protein ZipA
FIG00001405	1	Formate dehydrogenase O beta subunit (EC 1.2.1.2)
FIG00001406	7	Aspartate--ammonia ligase (EC 6.3.1.1)
FIG00001408	10	Rrf2 family transcriptional regulator
FIG00001409	5	5-deoxy-glucuronate isomerase (EC 5.3.1.-)
FIG00001411	5	Uronate isomerase (EC 5.3.1.12)
FIG00001414	5	Cell division initiation protein DivIVA
FIG00001415	8	tRNA-dihydrouridine synthase C (EC 1.-.-.-)
FIG00001417	7	Altronate hydrolase (EC 4.2.1.7)
FIG00001420	2	Channel-forming transporter/cytolysins activator of TpsB family
FIG00001422	2	Error-prone repair protein UmuD
FIG00001427	5	Mannitol-1-phosphate 5-dehydrogenase (EC 1.1.1.17)
FIG00001428	5	YciL protein
FIG00001430	2	Beta-glucosidase (EC 3.2.1.21); 6-phospho-beta-glucosidase (EC 3.2.1.86)
FIG00001433	7	Malate synthase G (EC 2.3.3.9)
FIG00001434	7	BarA-associated response regulator UvrY (= GacA = SirA)
FIG00001437	15	Stringent starvation protein A
FIG00001440	1	L-serine dehydratase, alpha subunit (EC 4.3.1.17)
FIG00001443	1	Na(+) H(+) antiporter subunit D
FIG00001449	1	Xanthine phosphoribosyltransferase (EC 2.4.2.22)
FIG00001450	8	Hydroxymethylglutaryl-CoA reductase (EC 1.1.1.34)
FIG00001451	1	Na(+) H(+) antiporter subunit E
FIG00001452	1	Transcriptional repressor of the fructose operon, DeoR family
FIG00001454	11	FIG001454: Transglutaminase-like enzymes, putative cysteine proteases
FIG00001457	1	PTS system, galactitol-specific IIB component (EC 2.7.1.69)
FIG00001462	9	Putative membrane protein, clustering with ActP
FIG00001463	18	FKBP-type peptidyl-prolyl cis-trans isomerase FkpA precursor (EC 5.2.1.8)
FIG00001465	6	Ferredoxin-type protein NapF (periplasmic nitrate reductase)
FIG00001466	1	Na(+) H(+) antiporter subunit F
FIG00001469	33	Beta-glucosidase (EC 3.2.1.21)
FIG00001471	1	4-hydroxyphenylacetate 3-monooxygenase, reductase component (EC 1.6.8.-)
FIG00001472	2	Nitric oxide-dependent regulator DnrN or NorA
FIG00001474	4	Ribonuclease HIII (EC 3.1.26.4)
FIG00001475	1	RNA polymerase associated protein RapA (EC 3.6.1.-)
FIG00001478	1	HTH-type transcriptional regulator BetI
FIG00001482	10	Soluble pyridine nucleotide transhydrogenase (EC 1.6.1.1)
FIG00001484	11	Isoaspartyl aminopeptidase (EC 3.4.19.5) @ Asp-X dipeptidase
FIG00001488	11	Probable electron transfer flavoprotein-quinone oxidoreductase FixC (EC 1.5.5.-)
FIG00001489	1	ribosomal protein L7Ae family protein
FIG00001491	5	Peroxide stress regulator PerR, FUR family
FIG00001492	20	Scaffold protein for [4Fe-4S] cluster assembly ApbC, MRP-like
FIG00001493	7	Protein of unknown function Smg
FIG00001494	25	Methylthioribose-1-phosphate isomerase (EC 5.3.1.23)
FIG00001495	14	Glutaredoxin-related protein
FIG00001497	11	Ribosome-associated heat shock protein implicated in the recycling of the 50S subunit (S4 paralog)
FIG00001501	8	4'-phosphopantetheinyl transferase (EC 2.7.8.-)
FIG00001503	6	Exodeoxyribonuclease I (EC 3.1.11.1)
FIG00001504	8	Serine--glyoxylate aminotransferase (EC 2.6.1.45)
FIG00001505	5	Electron transport complex protein RnfA
FIG00001508	2	tRNA (5-methoxyuridine) 34 synthase
FIG00001509	1	Putative transcriptional regulator LYSR-type
FIG00001516	6	D-mannonate oxidoreductase (EC 1.1.1.57)
FIG00001518	2	Xanthine and CO dehydrogenases maturation factor, XdhC/CoxF family
FIG00001519	4	Sigma factor RpoE regulatory protein RseC
FIG00001520	24	Aconitate hydratase 2 (EC 4.2.1.3)
FIG00001522	14	Adenine deaminase (EC 3.5.4.2)
FIG00001524	6	Kynurenine formamidase, bacterial (EC 3.5.1.9)
FIG00001525	2	tRNA 5-methylaminomethyl-2-thiouridine synthase TusC
FIG00001528	9	Cobalt-precorrin-3b C17-methyltransferase
FIG00001529	13	2-haloalkanoic acid dehalogenase (EC 3.8.1.2)
FIG00001530	1	Deblocking aminopeptidase (EC 3.4.11.-)
FIG00001531	1	D-alanyl transfer protein DltB
FIG00001532	14	Biosynthetic Aromatic amino acid aminotransferase beta (EC 2.6.1.57) @ Histidinol-phosphate aminotransferase (EC 2.6.1.9)
FIG00001537	23	Cytochrome c552 precursor (EC 1.7.2.2)
FIG00001540	13	3',5'-cyclic-nucleotide phosphodiesterase (EC 3.1.4.17)
FIG00001544	3	Membrane-associated protein containing a homolog of PilT-like ATPase N-terminal domain, YACL B.subtilis ortholog
FIG00001547	5	ATP-dependent nuclease, subunit A
FIG00001548	78	Beta-galactosidase (EC 3.2.1.23)
FIG00001549	1	Hypothetical protein DUF901, similar to C-terminal domain of ribosome protection-type Tc-resistance proteins
FIG00001550	42	CDP-diacylglycerol--glycerol-3-phosphate 3-phosphatidyltransferase (EC 2.7.8.5)
FIG00001552	6	S-adenosylmethionine decarboxylase proenzyme (EC 4.1.1.50), prokaryotic class 1B
FIG00001555	21	Cyclopropane-fatty-acyl-phospholipid synthase (EC 2.1.1.79)
FIG00001559	5	N-formylglutamate deformylase (EC 3.5.1.68)
FIG00001561	20	Probable GTPase related to EngC
FIG00001562	1	Methyl-directed repair DNA adenine methylase (EC 2.1.1.72)
FIG00001563	9	Preprotein translocase subunit SecG (TC 3.A.5.1.1)
FIG00001565	3	Hypothetical protein possible functionally linked with Alanyl-tRNA synthetase
FIG00001571	9	FIG001571: Hypothetical protein
FIG00001572	2	Galactitol-1-phosphate 5-dehydrogenase (EC 1.1.1.251)
FIG00001574	10	Alkylated DNA repair protein AlkB
FIG00001576	3	Lysyl-tRNA synthetase (class I) (EC 6.1.1.6)
FIG00001577	38	LSU ribosomal protein L6p (L9e)
FIG00001578	3	Glycine cleavage system transcriptional antiactivator GcvR
FIG00001579	1	D-alanine--poly(phosphoribitol) ligase subunit 1 (EC 6.1.1.13)
FIG00001580	9	Fumarate and nitrate reduction regulatory protein
FIG00001582	9	Putative Nudix hydrolase YfcD (EC 3.6.-.-)
FIG00001583	1	FIG001583: hypothetical protein, contains S4-like RNA binding domain
FIG00001584	2	5-keto-D-gluconate 5-reductase (EC 1.1.1.69)
FIG00001585	9	Kynureninase (EC 3.7.1.3)
FIG00001587	2	FIG001587: exported protein
FIG00001589	8	Oxidoreductase probably involved in sulfite reduction
FIG00001592	9	FIG001592: Phosphocarrier protein kinase/phosphorylase, nitrogen regulation associated
FIG00001594	4	Periplasmic nitrate reductase component NapD
FIG00001596	18	Fumarylacetoacetase (EC 3.7.1.2)
FIG00001597	3	PF00070 family, FAD-dependent NAD(P)-disulphide oxidoreductase
FIG00001598	7	ATP-dependent helicase DinG/Rad3
FIG00001606	14	Malto-oligosyltrehalose synthase (EC 5.4.99.15)
FIG00001607	7	Cobalamin biosynthesis protein BluB @ 5,6-dimethylbenzimidazole synthase, flavin destructase family
FIG00001613	9	Hydrolase, alpha/beta fold family functionally coupled to Phosphoribulokinase
FIG00001614	2	FIG001614: Membrane protein
FIG00001617	56	Protein-export membrane protein SecD (TC 3.A.5.1.1)
FIG00001621	1	FIG001621: Zinc protease
FIG00001622	7	Tryptophan 2,3-dioxygenase (EC 1.13.11.11)
FIG00001628	10	Putative membrane-bound ClpP-class protease associated with aq_911
FIG00001629	9	Glucose-methanol-choline (GMC) oxidoreductase:NAD binding site
FIG00001630	17	Alpha-aspartyl dipeptidase Peptidase E (EC 3.4.13.21)
FIG00001631	6	Sensory histidine kinase in two-component regulatory system with RstA
FIG00001632	7	Glucans biosynthesis glucosyltransferase H (EC 2.4.1.-)
FIG00001634	9	DNA-binding protein Fis
FIG00001635	37	Translation elongation factor G-related protein
FIG00001636	6	Maltose O-acetyltransferase (EC 2.3.1.79)
FIG00001637	12	Two-component response regulator SA14-24
FIG00001642	32	Alanine racemase (EC 5.1.1.1)
FIG00001643	52	Phosphoenolpyruvate carboxykinase [GTP] (EC 4.1.1.32)
FIG00001644	9	L,D-transpeptidase YcbB
FIG00001646	37	Transcription regulator [contains diacylglycerol kinase catalytic domain]
FIG00001647	11	Maltodextrin glucosidase (EC 3.2.1.20)
FIG00001649	9	N-methylhydantoinase A (EC 3.5.2.14)
FIG00001650	18	Histone acetyltransferase HPA2 and related acetyltransferases
FIG00001652	1	PhnJ protein
FIG00001653	20	Fructokinase (EC 2.7.1.4)
FIG00001656	11	RNA-binding protein Jag
FIG00001659	1	2-dehydro-3-deoxygalactonokinase (EC 2.7.1.58)
FIG00001662	1	Trimethylamine-N-oxide reductase (EC 1.6.6.9)
FIG00001666	8	LemA protein
FIG00001667	22	Macrolide export ATP-binding/permease protein MacB (EC 3.6.3.-)
FIG00001668	10	DNA-binding heavy metal response regulator
FIG00001670	9	Adenine-specific methyltransferase (EC 2.1.1.72)
FIG00001672	3	N-acetylglucosamine kinase of eukaryotic type (EC 2.7.1.59)
FIG00001673	2	carbon monoxide dehydrogenase G protein
FIG00001675	3	Oxaloacetate decarboxylase beta chain (EC 4.1.1.3)
FIG00001676	31	Ferredoxin
FIG00001681	2	Protocatechuate 3,4-dioxygenase beta chain (EC 1.13.11.3)
FIG00001684	2	soluble [2Fe-2S] ferredoxin
FIG00001685	7	Putative esterase, FIGfam005057
FIG00001687	8	Sarcosine oxidase alpha subunit (EC 1.5.3.1)
FIG00001690	2	High-affinity choline uptake protein BetT
FIG00001691	5	2-methylcitrate dehydratase FeS dependent (EC 4.2.1.79)
FIG00001695	4	D-serine dehydratase (EC 4.3.1.18)
FIG00001699	10	LptA, protein essential for LPS transport across the periplasm
FIG00001707	1	Inner membrane protein forms channel for type IV secretion of T-DNA complex (VirB8)
FIG00001709	8	LPS-assembly lipoprotein RlpB precursor (Rare lipoprotein B)
FIG00001710	2	ATPase, AFG1 family
FIG00001712	48	Transcription accessory protein (S1 RNA-binding domain)
FIG00001721	2	FIG001721: Predicted N6-adenine-specific DNA methylase
FIG00001722	6	3,4-dihydroxyphenylacetate 2,3-dioxygenase (EC 1.13.11.15)
FIG00001725	3	4-hydroxy-2-oxovalerate aldolase (EC 4.1.3.-)
FIG00001732	5	Aminopeptidase C (EC 3.4.22.40)
FIG00001735	1	Salicylate hydroxylase (EC 1.14.13.1)
FIG00001736	11	cytosolic long-chain acyl-CoA thioester hydrolase family protein
FIG00001739	32	Type IV pilus biogenesis protein PilM
FIG00001743	2	Similar to ribosomal large subunit pseudouridine synthase D, Bacillus subtilis YhcT type
FIG00001745	4	3'(2'),5'-bisphosphate nucleotidase (EC 3.1.3.7)
FIG00001748	6	Histidinol-phosphatase [alternative form] (EC 3.1.3.15)
FIG00001750	12	Carbon starvation protein A
FIG00001753	10	Dihydrolipoamide acetyltransferase component (E2) of acetoin dehydrogenase complex (EC 2.3.1.-)
FIG00001754	28	Ku domain protein
FIG00001755	10	Uridine kinase (EC 2.7.1.48) [C1]
FIG00001756	6	5-methyl-dCTP pyrophosphohydrolase (EC 3.6.1.-)
FIG00001757	4	Serine--pyruvate aminotransferase (EC 2.6.1.51) / L-alanine:glyoxylate aminotransferase (EC 2.6.1.44)
FIG00001759	47	Pole remodelling regulatory diguanylate cyclase
FIG00001761	5	SAM-dependent methyltransferase, MraW methylase family (EC 2.1.1.-)
FIG00001766	4	Citrate lyase alpha chain (EC 4.1.3.6)
FIG00001771	14	Nickel responsive regulator NikR
FIG00001778	1	Thiosulfate sulfurtransferase GlpE (EC 2.8.1.1)
FIG00001779	6	Tail-specific protease precursor (EC 3.4.21.102)
FIG00001783	10	Diphosphomevalonate decarboxylase (EC 4.1.1.33)
FIG00001785	53	ABC-type multidrug transport system, permease component
FIG00001792	9	Phenylalanine-4-hydroxylase (EC 1.14.16.1)
FIG00001794	31	Deacetylases, including yeast histone deacetylase and acetoin utilization protein
FIG00001796	22	Type IV pilus biogenesis protein PilO
FIG00001799	1	2-oxo-hepta-3-ene-1,7-dioic acid hydratase (EC 4.2.-.-)
FIG00001801	2	Glutathione-regulated potassium-efflux system ancillary protein KefG
FIG00001802	3	FIG001802: Putative alkaline-shock protein
FIG00001803	8	Polyferredoxin NapH (periplasmic nitrate reductase)
FIG00001807	1	Indigoidine synthase A-like protein, uncharacterized enzyme involved in pigment biosynthesis
FIG00001809	6	S-formylglutathione hydrolase (EC 3.1.2.12)
FIG00001810	35	General secretion pathway protein D
FIG00001813	1	Gluconate utilization system Gnt-I transcriptional repressor
FIG00001818	40	LSU ribosomal protein L3p (L3e)
FIG00001819	50	Uridylate kinase (EC 2.7.4.-)
FIG00001820	16	Isocitrate dehydrogenase phosphatase (EC 2.7.11.5)/kinase (EC 3.1.3.-)
FIG00001821	2	2,3,4,5-tetrahydropyridine-2,6-dicarboxylate N-acetyltransferase (EC 2.3.1.89)
FIG00001824	10	Teichoic acid export ATP-binding protein TagH (EC 3.6.3.40)
FIG00001825	1	Phenylacetate-CoA oxygenase, PaaI subunit
FIG00001826	2	FIG001826: putative inner membrane protein
FIG00001830	1	dCMP deaminase (EC 3.5.4.12); Late competence protein ComEB
FIG00001833	2	DedD protein
FIG00001834	8	N-acetylmannosaminyltransferase (EC 2.4.1.187)
FIG00001836	1	Endonuclease V (EC 3.1.21.7)
FIG00001838	5	[Citrate [pro-3S]-lyase] ligase (EC 6.2.1.22)
FIG00001843	3	Phage tail sheath monomer
FIG00001855	12	Glycine cleavage system transcriptional activator GcvA
FIG00001859	3	NAD(P)HX dehydratase
FIG00001862	2	L-rhamnose mutarotase
FIG00001863	2	YlxP-like protein
FIG00001865	12	Rhamnulokinase (EC 2.7.1.5)
FIG00001867	18	COG1242: Predicted Fe-S oxidoreductase
FIG00001869	15	Exoribonuclease II (EC 3.1.13.1)
FIG00001871	11	Glycerol-3-phosphate ABC transporter, permease protein UgpE (TC 3.A.1.1.3)
FIG00001872	2	COG1720: Uncharacterized conserved protein
FIG00001878	13	TonB-dependent hemin , ferrichrome receptor
FIG00001879	10	FIG004454: RNA binding protein
FIG00001880	3	CobW GTPase involved in cobalt insertion for B12 biosynthesis
FIG00001881	1	FIG001881: hydrolase of alkaline phosphatase superfamily
FIG00001882	5	6-phospho-beta-glucosidase (EC 3.2.1.86)
FIG00001885	7	PTS system, mannitol-specific IIB component (EC 2.7.1.69) / PTS system, mannitol-specific IIC component (EC 2.7.1.69)
FIG00001887	22	Bacterioferritin
FIG00001893	19	Inosose isomerase (EC 5.3.99.-)
FIG00001895	14	Type IV pilus biogenesis protein PilP
FIG00001896	39	LSU ribosomal protein L25p
FIG00001902	11	V-type ATP synthase subunit A (EC 3.6.3.14)
FIG00001903	16	Protein export cytoplasm chaperone protein (SecB, maintains protein to be exported in unfolded state)
FIG00001906	1	Sensor kinase CitA, DpiB (EC 2.7.3.-)
FIG00001908	5	UDP-sugar hydrolase (EC 3.6.1.45); 5'-nucleotidase (EC 3.1.3.5)
FIG00001910	14	Acyl carrier protein phosphodiesterase (EC 3.1.4.14)
FIG00001914	4	Metallo-beta-lactamase superfamily protein PA0057
FIG00001915	1	Anaerobic glycerol-3-phosphate dehydrogenase subunit A (EC 1.1.5.3)
FIG00001917	8	ATP-dependent RNA helicase RhlB
FIG00001920	1	DNA-binding response regulator GltR, controls specific porins for the entry of glucose
FIG00001926	2	tRNA (Uracil54-C5-)-methyltransferase (EC 2.1.1.35)
FIG00001928	21	Cold shock protein CspC
FIG00001932	48	Probable Co/Zn/Cd efflux system membrane fusion protein
FIG00001943	6	UPF0234 protein YajQ
FIG00001950	2	tRNA (uridine-5-oxyacetic acid methyl ester) 34 synthase
FIG00001952	1	Origin of replication recognition protein @ Cell division control protein 6
FIG00001955	19	Glutathione-regulated potassium-efflux system ATP-binding protein
FIG00001957	4	FIG001957: putative hydrolase
FIG00001964	7	Hypothetical transmembrane protein coupled to NADH-ubiquinone oxidoreductase chain 5 homolog
FIG00001965	3	Inner membrane protein YrbG, predicted calcium/sodium:proton antiporter
FIG00001976	5	Glutamyl-tRNA(Gln) synthetase (EC 6.1.1.24)
FIG00001980	11	Very-short-patch mismatch repair endonuclease (G-T specific)
FIG00001981	2	Chromosome partition protein MukF
FIG00001992	23	Phosphohistidine phosphatase SixA
FIG00001997	12	Methionine gamma-lyase (EC 4.4.1.11)
FIG00001998	1	Pyruvate decarboxylase (EC 4.1.1.1); Alpha-keto-acid decarboxylase (EC 4.1.1.-)
FIG00002008	1	Allantoinase (EC 3.5.2.5)
FIG00002010	1	Copper resistance protein B
FIG00002011	20	Ferric iron ABC transporter, iron-binding protein
FIG00002013	9	N-methylhydantoinase B (EC 3.5.2.14)
FIG00002018	60	Molybdenum cofactor biosynthesis protein MoaA
FIG00002020	47	Alpha-galactosidase (EC 3.2.1.22)
FIG00002024	10	Formate dehydrogenase related protein
FIG00002026	3	Nucleotidase YfbR, HD superfamily
FIG00002027	4	Chromosome partition protein MukB
FIG00002029	24	MiaB family protein, possibly involved in tRNA or rRNA modification
FIG00002034	2	CRISPR-associated helicase Cas3
FIG00002035	13	Protein involved in catabolism of external DNA
FIG00002036	2	Chorismate mutase II (EC 5.4.99.5)
FIG00002037	4	Cobalt-precorrin-6y C15-methyltransferase [decarboxylating] (EC 2.1.1.-)
FIG00002039	14	Predicted aminoglycoside phosphotransferase
FIG00002041	10	Flagellar motor switch protein FliN
FIG00002047	3	Gamma-glutamyl-putrescine oxidase (EC1.4.3.-)
FIG00002048	7	Cell division inhibitor
FIG00002049	23	Oligopeptide transport ATP-binding protein OppD (TC 3.A.1.5.1)
FIG00002050	16	Urease alpha subunit (EC 3.5.1.5)
FIG00002053	6	Na(+)-translocating NADH-quinone reductase subunit D (EC 1.6.5.-)
FIG00002060	2	FIG002060: uncharacterized protein YggL
FIG00002066	5	Cytoplasmic alpha-amylase (EC 3.2.1.1)
FIG00002075	12	Sulfate-binding protein Sbp
FIG00002081	7	Alkaline phosphodiesterase I (EC 3.1.4.1) / Nucleotide pyrophosphatase (EC 3.6.1.9)
FIG00002084	2	Taurine-binding periplasmic protein TauA
FIG00002086	56	TPR domain protein, putative component of TonB system
FIG00002090	2	Stage V sporulation protein B
FIG00002093	11	Sarcosine oxidase beta subunit (EC 1.5.3.1)
FIG00002094	3	3-oxoadipate CoA-transferase subunit A (EC 2.8.3.6)
FIG00002099	33	Acetyl-coenzyme A carboxyl transferase alpha chain (EC 6.4.1.2) / Acetyl-coenzyme A carboxyl transferase beta chain (EC 6.4.1.2); Propionyl-CoA carboxylase beta chain (EC 6.4.1.3)
FIG00002100	5	Hypothetical protein PA2244 (similar to DNA topoisomerase IB, but possibly involved in glycosyl-transfer)
FIG00002102	1	3-oxoadipate CoA-transferase subunit B (EC 2.8.3.6)
FIG00002107	1	1,2-dihydroxy-3-keto-5-methylthiopentene dioxygenase (EC 1.13.11.54)
FIG00002110	30	2-keto-3-deoxy-D-arabino-heptulosonate-7-phosphate synthase I alpha (EC 2.5.1.54)
FIG00002113	1	FIG01289452: hypothetical protein
FIG00002117	14	L-arabinose isomerase (EC 5.3.1.4)
FIG00002122	14	Endoribonuclease L-PSP
FIG00002124	1	NADH dehydrogenase, subunit 5
FIG00002126	2	Transcriptional regulator RutR of pyrimidine catabolism (TetR family)
FIG00002130	12	Glycerol-3-phosphate ABC transporter, periplasmic glycerol-3-phosphate-binding protein (TC 3.A.1.1.3)
FIG00002133	1	Two-component sensor histidine kinase, malate (EC 2.7.3.-)
FIG00002137	2	Phenylacetate-CoA oxygenase, PaaH subunit
FIG00002138	1	Transcription initiation factor B
FIG00002142	2	FIG001886: Cytoplasmic hypothetical protein
FIG00002146	14	YrbA protein
FIG00002148	6	Aspartate carbamoyltransferase regulatory chain (PyrI)
FIG00002156	7	NG,NG-dimethylarginine dimethylaminohydrolase 1 (EC 3.5.3.18)
FIG00002158	17	UPF0246 protein YaaA
FIG00002161	73	MotA/TolQ/ExbB proton channel family protein
FIG00002163	4	Rhamnulose-1-phosphate aldolase (EC 4.1.2.19)
FIG00002166	5	Cytochrome c oxidase subunit CcoQ (EC 1.9.3.1)
FIG00002170	6	Outer membrane lipoprotein LolB
FIG00002174	1	Catechol 1,2-dioxygenase (EC 1.13.11.1)
FIG00002176	2	Methylthioribulose-1-phosphate dehydratase (EC 4.2.1.109)
FIG00002177	2	N-acetylglucosamine-6P-responsive transcriptional repressor NagC, ROK family
FIG00002186	1	CO dehydrogenase accessory protein CooC (nickel insertion)
FIG00002194	16	FIG146085: 3'-to-5' oligoribonuclease A, Bacillus type
FIG00002195	13	Formate dehydrogenase O alpha subunit (EC 1.2.1.2) @ selenocysteine-containing
FIG00002196	12	Serine-protein kinase RsbW (EC 2.7.11.1)
FIG00002198	1	Cobalt-precorrin-6y C5-methyltransferase (EC 2.1.1.-)
FIG00002199	30	Peptide methionine sulfoxide reductase MsrA (EC 1.8.4.11)
FIG00002204	1	Phosphoethanolamine transferase EptA specific for the 1 phosphate group of core-lipid A
FIG00002205	5	DNA helicase IV
FIG00002208	4	FIG002208: Acetyltransferase (EC 2.3.1.-)
FIG00002216	31	Oligopeptidase A (EC 3.4.24.70)
FIG00002217	9	Acyl-CoA thioesterase II (EC 3.1.2.-)
FIG00002221	4	Putative analog of CcoH, COG3198
FIG00002223	15	Flavodoxin 1
FIG00002224	2	protein from nitrogen regulatory protein P-II (GLNB) family, ortholog YAAQ B. subtilis
FIG00002225	1	Peroxide stress regulator; Ferric uptake regulation protein; Fe2+/Zn2+ uptake regulation proteins
FIG00002231	18	Membrane-bound lytic murein transglycosylase A precursor (EC 3.2.1.-)
FIG00002236	1	PTS system, mannose-specific IIA component (EC 2.7.1.69)
FIG00002239	32	Glycerophosphoryl diester phosphodiesterase (EC 3.1.4.46)
FIG00002240	3	Transcriptional regulatory protein CitB, DpiA
FIG00002242	3	Propionate catabolism operon regulatory protein PrpR
FIG00002245	3	Glycerophosphoryl diester phosphodiesterase, periplasmic (EC 3.1.4.46)
FIG00002246	94	3-oxoacyl-[acyl-carrier-protein] synthase, KASII (EC 2.3.1.41)
FIG00002251	3	Galactose/methyl galactoside ABC transport system, permease protein MglC (TC 3.A.1.2.3)
FIG00002252	1	Galactose/methyl galactoside ABC transport system, D-galactose-binding periplasmic protein MglB (TC 3.A.1.2.3)
FIG00002255	13	3-hydroxybutyryl-CoA dehydratase (EC 4.2.1.55)
FIG00002260	6	5-amino-6-(5-phosphoribosylamino)uracil reductase (EC 1.1.1.193)
FIG00002265	10	Maltose/maltodextrin ABC transporter, substrate binding periplasmic protein MalE
FIG00002266	56	Acyl-CoA dehydrogenase (EC 1.3.99.3)
FIG00002268	3	ATP-dependent DNA ligase (EC 6.5.1.1) clustered with Ku protein, LigD
FIG00002272	8	Predicted transcriptional regulator of the myo-inositol catabolic operon
FIG00002273	1	N-methylhydantoinase (ATP-hydrolyzing) (EC 3.5.2.14)
FIG00002283	3	FIG002283: Isochorismatase family protein
FIG00002286	10	Intracellular septation protein IspA
FIG00002289	28	Soluble lytic murein transglycosylase precursor (EC 3.2.1.-)
FIG00002291	33	Hemolysin activation/secretion protein associated with VreARI signalling system
FIG00002297	11	Putative TEGT family carrier/transport protein
FIG00002298	1	Membrane protein, distant similarity to thiosulphate:quinone oxidoreductase DoxD
FIG00002300	9	Ribulokinase (EC 2.7.1.16)
FIG00002301	8	Proposed lipoate regulatory protein YbeD
FIG00002303	13	Regulatory protein AsnC
FIG00002304	1	Putative sugar isomerase involved in processing of exogenous sialic acid
FIG00002320	18	Dihydropyrimidinase (EC 3.5.2.2)
FIG00002328	29	Acyl carrier protein
FIG00002329	6	Aldose 1-epimerase family protein YeaD
FIG00002330	15	Uncharacterized ABC transporter, auxiliary component YrbC
FIG00002331	4	Acyl-CoA thioesterase YciA, involved in membrane biogenesis
FIG00002332	51	Inositol-1-monophosphatase (EC 3.1.3.25)
FIG00002338	4	Ethanolamine utilization polyhedral-body-like protein EutL
FIG00002340	1	Chromosome partition protein MukE
FIG00002343	9	FIG002343: hypothetical protein
FIG00002344	12	FIG002344: Hydrolase (HAD superfamily)
FIG00002351	3	Predicted membrane fusion protein (MFP) component of efflux pump, membrane anchor protein YbhG
FIG00002352	22	Phytochrome, two-component sensor histidine kinase (EC 2.7.3.-)
FIG00002353	7	Ethanolamine utilization protein EutA
FIG00002354	16	4-keto-6-deoxy-N-Acetyl-D-hexosaminyl-(Lipid carrier) aminotransferase
FIG00002360	12	4-aminobutyraldehyde dehydrogenase (EC 1.2.1.19)
FIG00002364	2	Membrane Protein Functionally coupled to the MukBEF Chromosome Partitioning Mechanism
FIG00002365	1	Unsaturated fatty acid biosythesis repressor FabR, TetR family
FIG00002368	18	Protein of unknown function DUF81
FIG00002373	15	Nitrous oxide reductase maturation protein NosD
FIG00002377	1	Phosphomannomutase (EC 5.4.2.8) / Phosphoglucosamine mutase (EC 5.4.2.10)
FIG00002379	1	FIG002379: metal-dependent hydrolase
FIG00002381	9	Siroheme synthase / Precorrin-2 oxidase (EC 1.3.1.76)
FIG00002384	3	Ethanolamine utilization protein EutJ
FIG00002385	3	NPQTN specific sortase B
FIG00002386	6	Sialic acid-induced transmembrane protein YjhT(NanM), possible mutarotase
FIG00002390	47	General secretion pathway protein E
FIG00002392	3	Motility accessory factor
FIG00002394	6	Nitrous oxide reductase maturation protein NosF (ATPase)
FIG00002395	1	Cysteinyl-tRNA synthetase related protein
FIG00002403	2	Biotin sulfoxide reductase (EC 1.-.-.-)
FIG00002404	4	Transcriptional regulator YbiH, TetR family
FIG00002405	1	Malonate decarboxylase beta subunit
FIG00002412	9	DNA-binding protein HBsu
FIG00002416	7	DinG family ATP-dependent helicase CPE1197
FIG00002417	4	Dihydroneopterin triphosphate epimerase
FIG00002427	8	Polymyxin resistance protein PmrJ, predicted deacetylase
FIG00002428	6	FIG005590: DegV family protein
FIG00002441	5	Transcriptional regulator, FUR family
FIG00002442	4	HspR, transcriptional repressor of DnaK operon
FIG00002448	2	MSHA pilin protein MshA
FIG00002449	1	Manganese-dependent protein-tyrosine phosphatase (EC 3.1.3.48)
FIG00002453	5	Carbon storage regulator
FIG00002457	3	FIG111991: hypothetical protein
FIG00002458	6	Type IV pilin PilA
FIG00002460	4	V-type ATP synthase subunit D (EC 3.6.3.14)
FIG00002463	9	Alpha-D-GlcNAc alpha-1,2-L-rhamnosyltransferase (EC 2.4.1.-)
FIG00002464	8	NAD-dependent formate dehydrogenase beta subunit
FIG00002465	14	FIG002465: BNR repeat protein
FIG00002470	51	Probable poly(beta-D-mannuronate) O-acetylase (EC 2.3.1.-)
FIG00002474	25	Transcriptional regulator, PadR family
FIG00002486	3	L-fuculose phosphate aldolase (EC 4.1.2.17)
FIG00002487	3	Heptaprenyl diphosphate synthase component II (EC 2.5.1.30)
FIG00002488	2	Dihydroxyacetone kinase, ATP-dependent (EC 2.7.1.29)
FIG00002490	5	Transcriptional regulator in cluster with unspecified monosaccharide ABC transport system
FIG00002492	23	UDP-N-acetylmuramate:L-alanyl-gamma-D-glutamyl-meso-diaminopimelate ligase (EC 6.3.2.-)
FIG00002494	49	Leucine-, isoleucine-, valine-, threonine-, and alanine-binding protein
FIG00002495	6	Acetaldehyde dehydrogenase, acetylating, (EC 1.2.1.10) in gene cluster for degradation of phenols, cresols, catechol
FIG00002504	3	DNA-damage-inducible protein J
FIG00002507	4	Nitrous oxide reductase maturation protein, outer-membrane lipoprotein NosL
FIG00002508	10	Membrane protein containing HD superfamily hydrolase domain, YQFF ortholog
FIG00002509	2	Glutathione S-transferase, omega (EC 2.5.1.18)
FIG00002511	15	Ni/Fe-hydrogenase 2 B-type cytochrome subunit
FIG00002512	2	Sensor protein torS (EC 2.7.3.-)
FIG00002515	19	4-hydroxybenzoyl-CoA thioesterase family active site
FIG00002517	5	Exoenzymes regulatory protein AepA precursor
FIG00002518	2	Cystine ABC transporter, permease protein
FIG00002534	5	General secretion pathway protein C
FIG00002535	2	COG2740: Predicted nucleic-acid-binding protein implicated in transcription termination / ribosomal protein L7Ae family protein
FIG00002541	13	Pyruvate formate-lyase (EC 2.3.1.54)
FIG00002550	18	Nitrogenase (molybdenum-iron) alpha chain (EC 1.18.6.1)
FIG00002556	1	RsbS, negative regulator of sigma-B
FIG00002557	1	TorCAD operon transcriptional regulatory protein TorR
FIG00002560	7	V-type ATP synthase subunit C (EC 3.6.3.14)
FIG00002561	2	RNA polymerase sporulation specific sigma factor SigH
FIG00002564	5	Polyphosphate glucokinase (EC 2.7.1.63)
FIG00002566	2	Biofilm PGA synthesis deacetylase PgaB (EC 3.-)
FIG00002567	2	Protoporphyrin IX Mg-chelatase subunit H (EC 6.6.1.1)
FIG00002570	16	Proline dehydrogenase (EC 1.5.99.8) (Proline oxidase)
FIG00002571	9	FIG002571: 4-hydroxybenzoyl-CoA thioesterase domain protein
FIG00002573	13	Pyruvate carboxyl transferase subunit A (EC 6.4.1.1)
FIG00002574	8	2-aminoethylphosphonate:pyruvate aminotransferase (EC 2.6.1.37)
FIG00002575	1	Thiol:disulfide interchange protein DsbG precursor
FIG00002580	8	Nucleoside-diphosphate sugar epimerase/dehydratase
FIG00002581	2	Archease
FIG00002582	10	Phytoene desaturase, pro-zeta-carotene producing (EC 1.-.-.-)
FIG00002587	6	Ferrous iron transport permease EfeU
FIG00002588	7	Formiminotetrahydrofolate cyclodeaminase (EC 4.3.1.4)
FIG00002596	22	Nitrogenase (molybdenum-iron) beta chain (EC 1.18.6.1)
FIG00002600	3	MoxR-like ATPase in aerotolerance operon
FIG00002604	3	Acetyl-CoA acetyltransferase (EC 2.3.1.9)
FIG00002606	6	Putative formate dehydrogenase-specific chaperone
FIG00002608	1	Iron-regulated protein A precursor
FIG00002609	11	Transcriptional activator RfaH
FIG00002610	2	21 kDa hemolysin precursor
FIG00002611	2	Glucans biosynthesis protein G precursor
FIG00002617	2	Conjugative transfer protein TrbE
FIG00002619	1	Histidine ABC transporter, ATP-binding protein HisP (TC 3.A.1.3.1)
FIG00002634	10	Tetrathionate reductase subunit A
FIG00002645	1	Probable VANILLIN dehydrogenase oxidoreductase protein (EC 1.-.-.-)
FIG00002646	5	Transcriptional activator of acetoin dehydrogenase operon AcoR
FIG00002650	9	3-oxoadipate CoA-transferase subunit A (EC 2.8.3.6); Glutaconate CoA-transferase subunit A (EC 2.8.3.12)
FIG00002651	7	ClpXP protease specificity-enhancing factor / Stringent starvation protein B
FIG00002653	1	Fumarate reductase subunit C
FIG00002656	3	Pyruvate carboxyl transferase subunit B (EC 6.4.1.1)
FIG00002660	1	1,2-dihydroxycyclohexa-3,5-diene-1-carboxylate dehydrogenase (EC 1.3.1.25)
FIG00002671	3	Protease III precursor (EC 3.4.24.55)
FIG00002674	7	TldD protein, part of proposed TldE/TldD proteolytic complex (PMID 12029038)
FIG00002677	12	Tetrathionate reductase sensory transduction histidine kinase
FIG00002678	18	Succinyl-CoA synthetase, alpha subunit-related enzymes
FIG00002681	1	FtsK/SpoIIIE family protein, putative secretion system component EssC/YukA
FIG00002685	3	Cyanoglobin; Hemoglobin-like protein HbN
FIG00002686	2	Phosphoribulokinase (EC 2.7.1.19) homolog, function unknown
FIG00002689	14	Electron transport complex protein RnfG
FIG00002695	23	Biosynthetic arginine decarboxylase (EC 4.1.1.19)
FIG00002698	2	2-dehydro-3-deoxyglucarate aldolase (EC 4.1.2.20)
FIG00002715	1	Nudix-like NDP and NTP phosphohydrolase YmfB
FIG00002716	22	Ribosomal small subunit pseudouridine synthase A (EC 4.2.1.70)
FIG00002718	25	Molybdenum transport system permease protein ModB (TC 3.A.1.8.1)
FIG00002719	1	Peptide chain release factor homolog
FIG00002720	20	Lipopolysaccharide ABC transporter, ATP-binding protein LptB
FIG00002724	5	PutR, transcriptional activator of PutA and PutP
FIG00002725	1	Inner membrane protein YqjF
FIG00002733	27	tRNA (guanine46-N7-)-methyltransferase (EC 2.1.1.33)
FIG00002735	2	Cytochrome C553 (soluble cytochrome f)
FIG00002739	1	Fumarate reductase subunit D
FIG00002742	19	Molybdenum transport ATP-binding protein ModC (TC 3.A.1.8.1)
FIG00002744	5	Glycogen branching enzyme, GH-57-type, archaeal (EC 2.4.1.18)
FIG00002748	15	33 kDa chaperonin (Heat shock protein 33) (HSP33)
FIG00002754	17	Probable component of the lipoprotein assembly complex (forms a complex with YaeT, YfgL, and NlpB)
FIG00002759	8	Similarity with glutathionylspermidine synthase (EC 6.3.1.8), group 1
FIG00002761	20	DedA protein
FIG00002765	6	Aerobic cobaltochelatase CobS subunit (EC 6.6.1.2)
FIG00002773	14	Mercuric ion reductase (EC 1.16.1.1)
FIG00002775	3	Membrane-bound lytic murein transglycosylase C precursor (EC 3.2.1.-)
FIG00002776	10	FIG002776: hypothetical protein
FIG00002792	3	Putative preQ0 transporter
FIG00002794	1	Sulfate transporter, CysZ-type
FIG00002799	4	Phosphoheptose isomerase 1 (EC 5.3.1.-)
FIG00002803	7	Membrane-associated zinc metalloprotease
FIG00002804	2	Homocysteine S-methyltransferase (EC 2.1.1.10)
FIG00002805	1	Transcriptional regulatory protein RtcR
FIG00002806	12	Uncharacterized ABC transporter, periplasmic component YrbD
FIG00002818	41	Inner membrane protein translocase component YidC, long form
FIG00002819	4	Low-affinity inorganic phosphate transporter
FIG00002823	11	L-proline glycine betaine binding ABC transporter protein ProX (TC 3.A.1.12.1)
FIG00002831	22	Nitrogenase FeMo-cofactor scaffold and assembly protein NifN
FIG00002835	4	Thioredoxin-like protein clustered with PA0057
FIG00002840	8	Conserved uncharacterized protein CreA
FIG00002842	14	FIG002842: hypothetical protein
FIG00002847	25	HflK protein
FIG00002849	19	Putative predicted metal-dependent hydrolase
FIG00002857	18	Thiol peroxidase, Tpx-type (EC 1.11.1.15)
FIG00002860	10	Ribulosamine/erythrulosamine 3-kinase potentially involved in protein deglycation
FIG00002864	46	[Protein-PII] uridylyltransferase (EC 2.7.7.59)
FIG00002870	8	L-fucose isomerase (EC 5.3.1.25)
FIG00002877	6	Biotin carboxylase of acetyl-CoA carboxylase (EC 6.3.4.14) / Biotin carboxyl carrier protein of acetyl-CoA carboxylase
FIG00002888	4	LSU rRNA 2'-O-methyl-C2498 methyltransferase RlmM
FIG00002895	5	Chromosome initiation inhibitor
FIG00002904	7	DnaJ-like protein DjlA
FIG00002908	14	Squalene--hopene cyclase (EC 5.4.99.17)
FIG00002912	2	Phage tail length tape-measure protein 1
FIG00002914	80	Cell division transporter, ATP-binding protein FtsE (TC 3.A.5.1.1)
FIG00002915	5	Pca regulon regulatory protein PcaR
FIG00002920	31	2-keto-3-deoxy-D-arabino-heptulosonate-7-phosphate synthase I beta (EC 2.5.1.54)
FIG00002922	4	Blue copper oxidase CueO precursor
FIG00002924	32	Nucleoside-diphosphate-sugar epimerases
FIG00002931	17	Anhydro-N-acetylmuramic acid kinase (EC 2.7.1.-)
FIG00002944	1	Glycogen biosynthesis protein GlgD, glucose-1-phosphate adenylyltransferase family
FIG00002947	5	Chemotaxis protein CheC -- inhibitor of MCP methylation
FIG00002951	10	Molybdopterin biosynthesis Mog protein, molybdochelatase
FIG00002956	2	Protein of unknown function DUF541
FIG00002958	8	FIG002958: hypothetical protein
FIG00002960	8	Potassium-transporting ATPase A chain (EC 3.6.3.12) (TC 3.A.3.7.1)
FIG00002962	3	Lysophospholipid transporter LplT
FIG00002963	16	Protein of unknown function DUF484
FIG00002967	1	DJ-1/YajL/PfpI superfamily, includes chaperone protein YajL (former ThiJ), parkinsonism-associated protein DJ-1, peptidases PfpI, Hsp31
FIG00002968	7	Undecaprenyl-phosphate galactosephosphotransferase (EC 2.7.8.6)
FIG00002974	11	Nucleoside triphosphate pyrophosphohydrolase MazG (EC 3.6.1.8)
FIG00002976	1	Benzoylformate decarboxylase (EC 4.1.1.7)
FIG00002982	35	Quinone oxidoreductase (EC 1.6.5.5)
FIG00003002	67	HtrA protease/chaperone protein
FIG00003012	3	His repressor
FIG00003013	3	Lysine-specific permease
FIG00003015	22	Nitrous-oxide reductase (EC 1.7.99.6)
FIG00003022	18	L-threonine 3-dehydrogenase (EC 1.1.1.103)
FIG00003023	1	Transcriptional regulatory protein basR/pmrA
FIG00003025	6	Sensory histidine kinase QseC
FIG00003029	32	Tryptophanase (EC 4.1.99.1)
FIG00003033	3	FIG003033: Helicase domain protein
FIG00003036	4	Glutamate synthase [NADPH] putative GlxC chain (EC 1.4.1.13)
FIG00003049	16	Sensor protein DegS
FIG00003055	3	Organosulfonate utilization protein SsuF
FIG00003069	11	Cytochrome c-type biogenesis protein CcmE, heme chaperone
FIG00003070	11	Type IV fimbrial biogenesis protein PilW
FIG00003073	7	Starvation lipoprotein Slp paralog
FIG00003076	5	Lactam utilization protein LamB
FIG00003086	16	Beta-xylosidase (EC 3.2.1.37)
FIG00003087	1	Murein endopeptidase
FIG00003088	44	Arsenical pump-driving ATPase (EC 3.6.3.16)
FIG00003090	110	cAMP-binding proteins - catabolite gene activator and regulatory subunit of cAMP-dependent protein kinases
FIG00003100	23	YpfJ protein, zinc metalloprotease superfamily
FIG00003110	11	Outer membrane lipoprotein SmpA, a component of the essential YaeT outer-membrane protein assembly complex
FIG00003112	1	Arginine exporter protein ArgO
FIG00003123	2	Putative efflux (PET) family inner membrane protein YccS
FIG00003124	8	Vitamin B12 ABC transporter, permease component BtuC
FIG00003127	3	Transcriptional repressor of aga operon
FIG00003129	2	Galactose operon repressor, GalR-LacI family of transcriptional regulators
FIG00003132	4	Uncharacterized protein ImpA
FIG00003138	6	Aerobactin siderophore receptor IutA
FIG00003159	5	CRISPR-associated RecB family exonuclease Cas4b
FIG00003161	36	MSHA biogenesis protein MshE
FIG00003164	2	ProQ: influences osmotic activation of compatible solute ProP
FIG00003166	17	Beta N-acetyl-glucosaminidase (EC 3.2.1.52)
FIG00003168	22	Osmotically inducible protein OsmY
FIG00003174	13	Alpha-xylosidase (EC 3.2.1.-)
FIG00003175	20	Pyruvate:ferredoxin oxidoreductase, beta subunit (EC 1.2.7.1)
FIG00003176	11	Pyruvate:ferredoxin oxidoreductase, gamma subunit (EC 1.2.7.1)
FIG00003178	1	Bacteriophage tail sheath protein
FIG00003187	9	Galactonate dehydratase (EC 4.2.1.6)
FIG00003191	6	Gamma-D-Glutamyl-meso-Diaminopimelate Amidase
FIG00003195	1	L-idonate 5-dehydrogenase (EC 1.1.1.264)
FIG00003200	1	Phage baseplate assembly protein
FIG00003201	3	Fumarate reductase cytochrome b subunit
FIG00003207	10	Hydrogenase-4 component F (EC 1.-.-.-)
FIG00003209	48	NAD-specific glutamate dehydrogenase (EC 1.4.1.2), large form
FIG00003212	4	D-glycero-D-manno-heptose 1-phosphate guanosyltransferase
FIG00003217	6	Methylase of polypeptide chain release factors
FIG00003218	2	D-cysteine desulfhydrase (EC 4.4.1.15)
FIG00003219	2	Protein yjbR
FIG00003223	5	FIG023911: putative membrane protein
FIG00003224	6	tRNA nucleotidyltransferase, CC-adding (EC 2.7.7.21)
FIG00003226	2	Succinylarginine dihydrolase (EC 3.5.3.23)
FIG00003227	12	4-deoxy-L-threo-5-hexosulose-uronate ketol-isomerase (EC 5.3.1.17)
FIG00003230	9	Hemerythrin-like iron-binding protein
FIG00003231	6	Mediator of hyperadherence YidE
FIG00003245	4	Iron-sulfur cluster regulator SufR
FIG00003251	8	Uracil permease
FIG00003256	2	Transcriptional regulator, LysR family, in formaldehyde detoxification operon
FIG00003265	3	2-deoxyglucose-6-phosphate hydrolase YniC
FIG00003269	1	FIG003269: Prophage tail protein
FIG00003270	9	Arginine pathway regulatory protein ArgR, repressor of arg regulon
FIG00003276	10	FIG003276: zinc-binding protein
FIG00003283	1	Phosphonates transport ATP-binding protein PhnK
FIG00003284	4	Colicin I receptor precursor
FIG00003300	5	Tetrathionate reductase subunit B
FIG00003301	4	Flp pilus assembly protein RcpC/CpaB
FIG00003311	1	Integral membrane sensor signal transduction histidine kinase (EC 2.7.13.3), glucose catabolism cluster
FIG00003334	30	DNA-cytosine methyltransferase (EC 2.1.1.37)
FIG00003342	1	Sigma-fimbriae tip adhesin
FIG00003353	1	AA3-600 quinol oxidase subunit I
FIG00003370	13	COG1496: Uncharacterized conserved protein
FIG00003375	10	Ethanolamine ammonia-lyase heavy chain (EC 4.3.1.7)
FIG00003378	25	[NiFe] hydrogenase metallocenter assembly protein HypE
FIG00003379	1	Chitobiose-specific regulator ChbR, AraC family
FIG00003386	2	Gluconate 2-dehydrogenase (EC 1.1.99.3), membrane-bound, flavoprotein
FIG00003387	2	ABC transporter multidrug efflux pump, fused ATP-binding domains
FIG00003394	9	5'-nucleotidase (EC 3.1.3.5)
FIG00003405	9	Transcriptional activator of maltose regulon, MalT
FIG00003406	26	AmpG permease
FIG00003411	8	Sirohydrochlorin cobaltochelatase (EC 4.99.1.3)
FIG00003420	1	Phage FluMu protein gp47
FIG00003425	17	DNA-directed RNA polymerase specialized sigma subunit, sigma24-like
FIG00003427	5	Proline dipeptidase (EC 3.4.13.9)
FIG00003428	1	Formate hydrogenlyase subunit 7
FIG00003429	2	Excinuclease cho (excinuclease ABC alternative C subunit)
FIG00003433	5	Vancomycin B-type resistance protein VanW
FIG00003434	7	Esterase ybfF (EC 3.1.-.-)
FIG00003435	57	High-affinity branched-chain amino acid transport system permease protein LivH (TC 3.A.1.4.1)
FIG00003437	1	FIG003437: hypothetical with DnaJ-like domain
FIG00003446	1	Aldehyde dehydrogenase A (EC 1.2.1.22)
FIG00003449	2	ADP-ribosylglycohydrolase YegU (EC 3.2.-.-)
FIG00003460	60	Transcriptional regulator, MerR family
FIG00003462	1	FIG003462: membrane protein
FIG00003465	64	Outer membrane protein A precursor
FIG00003472	7	UDP-galactopyranose mutase (EC 5.4.99.9)
FIG00003474	7	Nucleoside permease NupC
FIG00003476	23	Flagellar biosynthesis protein FlhB
FIG00003480	1	Light-independent protochlorophyllide reductase subunit B (EC 1.18.-.-)
FIG00003484	2	Lactaldehyde reductase (EC 1.1.1.77)
FIG00003486	9	Methylisocitrate lyase (EC 4.1.3.30)
FIG00003489	29	Sulfatase modifying factor 1 precursor (C-alpha-formyglycine- generating enzyme 1)
FIG00003495	7	Rhodanese-like domain protein
FIG00003500	2	Mg-protoporphyrin O-methyltransferase (EC 2.1.1.11)
FIG00003506	6	Cytosine/purine/uracil/thiamine/allantoin permease family protein
FIG00003513	6	Oxidoreductase, aldo/keto reductase family
FIG00003526	1	Iron-sulfur cluster assembly scaffold protein NifU
FIG00003536	1	Light-independent protochlorophyllide reductase iron-sulfur ATP-binding protein ChlL (EC 1.18.-.-)
FIG00003543	1	N-acetylglucosamine-regulated TonB-dependent outer membrane receptor
FIG00003546	20	Nitrogen regulation protein NR(I)
FIG00003547	1	Transcriptional regulator in cluster with Zn-dependent hydrolase
FIG00003549	2	Glutathione-regulated potassium-efflux system ancillary protein KefF
FIG00003553	1	Protoporphyrin IX Mg-chelatase subunit I (EC 6.6.1.1)
FIG00003555	22	Phosphoglycolate phosphatase (EC 3.1.3.18)
FIG00003568	4	ACT domain protein
FIG00003577	1	LysR family transcriptional regulator YneJ
FIG00003587	30	Radical SAM domain heme biosynthesis protein
FIG00003591	1	Propanediol dehydratase small subunit (EC 4.2.1.28)
FIG00003593	18	Nitrogenase FeMo-cofactor synthesis FeS core scaffold and assembly protein NifB
FIG00003596	1	RNA polymerase sporulation specific sigma factor SigF
FIG00003610	7	Putative n-hydroxybenzoate hydroxylase
FIG00003613	3	Lipoprotein YcfM, part of a salvage pathway of unknown substrate
FIG00003614	2	Autoinducer 2 (AI-2) modifying protein LsrG
FIG00003617	5	NADH dehydrogenase subunit 4, Involved in CO2 fixation
FIG00003623	5	3-hydroxydecanoyl-[ACP] dehydratase (EC 4.2.1.60)
FIG00003629	5	Hemoprotein HemQ, essential component of heme biosynthetic pathway in Gram-positive bacteria
FIG00003631	12	Glutamate--cysteine ligase (EC 6.3.2.2)
FIG00003639	43	Chromate transport protein ChrA
FIG00003646	6	Carotenoid cis-trans isomerase (EC 5.2.-.-)
FIG00003653	7	Phenylacetate degradation enoyl-CoA hydratase PaaA (EC 4.2.1.17)
FIG00003657	10	Transcriptional regulator containing an amidase domain and an AraC-type DNA-binding HTH domain
FIG00003668	5	Flagellin
FIG00003671	1	FIG003671: Metal-dependent hydrolase
FIG00003678	2	Mannitol operon activator, BglG family
FIG00003692	4	Ccs1/ResB-related putative cytochrome C-type biogenesis protein
FIG00003701	4	LysR family transcriptional regulator YeiE
FIG00003703	1	Pro-zeta-carotene desaturase, prolycopene producing (EC 1.-.-.-)
FIG00003704	8	Xanthine-guanine phosphoribosyltransferase (EC 2.4.2.22)
FIG00003711	12	Glutamate Aspartate transport ATP-binding protein GltL (TC 3.A.1.3.4)
FIG00003712	7	Fe-S-cluster-containing hydrogenase components 1
FIG00003715	51	UDP-N-acetylglucosamine 4,6-dehydratase (EC 4.2.1.-)
FIG00003722	12	ABC transporter, transmembrane region:ABC transporter:Peptidase C39, bacteriocin processing
FIG00003732	7	Pyrophosphate--fructose 6-phosphate 1-phosphotransferase, beta subunit (EC 2.7.1.90)
FIG00003737	4	FIG003737: Predicted deacylase
FIG00003740	5	2-oxoglutarate oxidoreductase, delta subunit, putative (EC 1.2.7.3)
FIG00003750	2	2-(5''-triphosphoribosyl)-3'-dephosphocoenzyme-A synthase (EC 2.7.8.25)
FIG00003751	4	Chaperonin (heat shock protein 33)
FIG00003757	1	L-arabinose transport ATP-binding protein AraG (TC 3.A.1.2.2)
FIG00003765	1	Low-affinity gluconate/H+ symporter GntU
FIG00003780	4	2-hydroxy-6-oxo-6-phenylhexa-2,4-dienoate hydrolase (EC 3.7.1.-)
FIG00003784	10	Cytochrome c nitrite reductase, small subunit NrfH
FIG00003788	1	Glycosyl transferase, group 2 family protein
FIG00003792	15	Aromatic-L-amino-acid decarboxylase (EC 4.1.1.28)
FIG00003800	4	Leucine-responsive regulatory protein, regulator for leucine (or lrp) regulon and high-affinity branched-chain amino acid transport system
FIG00003802	8	GNAT family acetyltransferase YjcF
FIG00003808	15	Two-component system response regulator
FIG00003810	19	Arginase (EC 3.5.3.1)
FIG00003825	8	ATP-utilizing enzyme of the PP-loop superfamily
FIG00003839	8	Molybdenum cofactor biosynthesis protein MoaD
FIG00003841	1	Putative sugar ABC transport system, periplasmic binding protein YtfQ precursor
FIG00003844	11	Cell envelope-associated transcriptional attenuator LytR-CpsA-Psr, subfamily F2 (as in PMID19099556)
FIG00003845	30	Transcriptional regulator, ArsR family
FIG00003862	8	Glutamate formiminotransferase (EC 2.1.2.5) @ Glutamate formyltransferase
FIG00003874	6	GDP-L-fucose synthetase (EC 1.1.1.271); Colanic acid biosynthesis protein wcaG
FIG00003880	12	Nitric-oxide reductase subunit B (EC 1.7.99.7)
FIG00003889	4	2-Oxobutyrate oxidase, putative
FIG00003894	11	Spermidine Putrescine ABC transporter permease component potC (TC_3.A.1.11.1)
FIG00003899	11	D-Lactate dehydrogenase, cytochrome c-dependent (EC 1.1.2.4)
FIG00003904	6	Nitric-oxide reductase subunit C (EC 1.7.99.7)
FIG00003908	18	[NiFe] hydrogenase metallocenter assembly protein HypC
FIG00003942	8	Quinone-reactive Ni/Fe-hydrogenase small chain precursor (EC 1.12.5.1)
FIG00003949	10	Fucose permease
FIG00003953	25	Methylmalonyl-CoA epimerase (EC 5.1.99.1)
FIG00003955	36	Hypothetical protein YggS, proline synthase co-transcribed bacterial homolog PROSC
FIG00003962	5	Membrane protein, suppressor for copper-sensitivity ScsD
FIG00003965	1	L-rhamnose operon regulatory protein RhaS
FIG00003972	1	FIGfam003972: membrane protein
FIG00003979	1	Putative sugar ABC transport system, ATP-binding protein YtfR (EC 3.6.3.17)
FIG00003984	5	D-serine/D-alanine/glycine transporter
FIG00003998	2	V-type ATP synthase subunit K (EC 3.6.3.14)
FIG00004003	1	Osmoprotectant ABC transporter inner membrane protein YehW
FIG00004009	3	2,3-dihydroxybiphenyl 1,2-dioxygenase
FIG00004012	4	ATP-dependent DNA helicase UvrD/PcrA, actinomycete paralog
FIG00004026	1	Tellurite resistance protein TehB
FIG00004027	6	CoB--CoM heterodisulfide reductase subunit B (EC 1.8.98.1)
FIG00004036	6	Putative oxidoreductase YeaE, aldo/keto reductase family
FIG00004037	24	Spermidine Putrescine ABC transporter permease component PotB (TC 3.A.1.11.1)
FIG00004040	24	Nitrogen regulation protein NtrB (EC 2.7.13.3)
FIG00004045	1	Carnitine operon protein CaiE
FIG00004058	4	Aminopeptidase Y (Arg, Lys, Leu preference) (EC 3.4.11.15)
FIG00004065	33	Glutathione S-transferase (EC 2.5.1.18)
FIG00004071	18	FIG028220: hypothetical protein co-occurring with HEAT repeat protein
FIG00004074	9	Ferredoxin-type protein NapG (periplasmic nitrate reductase)
FIG00004078	73	Alpha-1,2-mannosidase
FIG00004080	2	Stage II sporulation serine phosphatase for sigma-F activation (SpoIIE)
FIG00004099	16	Regulatory protein RecX
FIG00004100	22	Cold shock protein CspA
FIG00004104	12	Putative succinate dehydrogenase cytochrome b subunit
FIG00004117	1	YcfL protein: an outer membrane lipoprotein that is part of a salvage cluster
FIG00004121	3	tRNA-(ms[2]io[6]A)-hydroxylase (EC 1.-.-.-)
FIG00004128	7	Protein YigP (COG3165) clustered with ubiquinone biosynthetic genes
FIG00004134	33	COG1180: Radical SAM, Pyruvate-formate lyase-activating enzyme like
FIG00004149	2	Sialic acid transporter (permease) NanT
FIG00004161	9	Predicted regulator PutR for proline utilization, GntR family
FIG00004169	1	Putative deoxyribose-specific ABC transporter, permease protein
FIG00004170	20	HPr kinase/phosphorylase (EC 2.7.1.-) (EC 2.7.4.-)
FIG00004172	76	Response regulator of zinc sigma-54-dependent two-component system
FIG00004178	18	Flagellin protein FlaB
FIG00004180	77	Magnesium and cobalt transport protein CorA
FIG00004188	3	Multiple antibiotic resistance protein MarC
FIG00004189	1	Outer membrane receptor for ferric coprogen and ferric-rhodotorulic acid
FIG00004210	1	ATP-dependent RNA helicase SrmB
FIG00004220	27	Dipeptidyl carboxypeptidase Dcp (EC 3.4.15.5)
FIG00004221	7	COG2110, Macro domain, possibly ADP-ribose binding module
FIG00004229	4	Heptaprenyl diphosphate synthase component I (EC 2.5.1.30)
FIG00004237	7	Ferritin-like protein 2
FIG00004244	3	Propionyl-CoA carboxylase biotin-containing subunit (EC 6.4.1.3)
FIG00004249	1	Lysophospholipase (EC 3.1.1.5)
FIG00004252	18	twitching motility protein PilH
FIG00004255	2	Redox-sensitive transcriptional activator SoxR
FIG00004261	18	2'-5' RNA ligase
FIG00004272	1	L,D-transpeptidase YbiS
FIG00004273	2	Propanediol utilization polyhedral body protein PduN
FIG00004276	18	Putative sulfate permease
FIG00004286	9	Copper tolerance protein
FIG00004287	1	Glutamyl-tRNA(Gln) amidotransferase transferase subunit (EC 6.3.5.7)
FIG00004290	1	Quinone-reactive Ni/Fe hydrogenase, cytochrome b subunit
FIG00004296	12	Amino acid-binding ACT
FIG00004305	23	Outer membrane component of tripartite multidrug resistance system
FIG00004308	18	N-acetylglucosamine related transporter, NagX
FIG00004320	5	FIG021952: putative membrane protein
FIG00004321	4	B12 binding domain of Methylmalonyl-CoA mutase (EC 5.4.99.2)
FIG00004325	18	Putative sensory histidine kinase YfhA
FIG00004330	1	DedA family inner membrane protein YabI
FIG00004332	1	Ethanolamine utilization protein similar to PduL
FIG00004334	8	CRISPR-associated protein Cas2
FIG00004335	24	Membrane-bound lytic murein transglycosylase B precursor (EC 3.2.1.-)
FIG00004341	7	Phage shock protein E precursor
FIG00004345	60	ATP-dependent RNA helicase RhlE
FIG00004371	1	Inner membrane protein YhjD
FIG00004373	3	Putative membrane protein YeiH
FIG00004389	8	YgfY COG2938
FIG00004395	2	TcuA: flavoprotein used to oxidize tricarballylate to cis-aconitate
FIG00004402	4	Zinc carboxypeptidase domain protein
FIG00004410	12	Aspartate racemase (EC 5.1.1.13)
FIG00004415	2	tRNA (5-methylaminomethyl-2-thiouridylate)-methyltransferase (EC 2.1.1.61)
FIG00004424	1	Enterobactin exporter EntS
FIG00004428	1	6-phosphofructokinase class II (EC 2.7.1.11)
FIG00004440	22	Competence protein F homolog, phosphoribosyltransferase domain; protein YhgH required for utilization of DNA as sole source of carbon and energy
FIG00004453	37	FIG004453: protein YceG like
FIG00004455	15	Outer membrane protein NlpB, lipoprotein component of the protein assembly complex (forms a complex with YaeT, YfiO, and YfgL); Lipoprotein-34 precursor
FIG00004463	1	Stage IV sporulation protein B
FIG00004470	4	VapB protein (antitoxin to VapC)
FIG00004481	2	Vitamin B12 ABC transporter, ATPase component BtuD
FIG00004487	26	Thiosulfate sulfurtransferase, rhodanese (EC 2.8.1.1)
FIG00004494	18	Glutamate Aspartate transport system permease protein GltJ (TC 3.A.1.3.4)
FIG00004499	1	Uncharacterized lipoprotein YgeR precursor
FIG00004502	3	5'-nucleotidase YjjG (EC 3.1.3.5)
FIG00004506	3	Lactate-responsive regulator LldR in Enterobacteria, GntR family
FIG00004516	1	Acetyltransferase YpeA
FIG00004518	4	tRNA nucleotidyltransferase, A-adding (EC 2.7.7.25)
FIG00004528	22	Di-/tripeptide transporter
FIG00004538	15	RNA methyltransferase, TrmA family
FIG00004542	8	gliding motility protein GldF
FIG00004556	1	FIG004556: membrane metalloprotease
FIG00004562	23	Selenoprotein O and cysteine-containing homologs
FIG00004564	1	DNA topoisomerase VI subunit A (EC 5.99.1.3)
FIG00004568	9	ABC-type nitrate/sulfonate/bicarbonate transport systems, periplasmic components
FIG00004579	16	Ribulose-5-phosphate 4-epimerase and related epimerases and aldolases
FIG00004581	1	Endonuclease VIII
FIG00004588	14	Glutathione S-transferase family protein
FIG00004589	4	Putative deoxyribose-specific ABC transporter, ATP-binding protein
FIG00004608	1	Probable glutathione S-transferase (EC 2.5.1.18), YfcF homolog
FIG00004612	43	LSU m5C1962 methyltransferase RlmI
FIG00004620	1	N-acetylglucosamine-1-phosphate uridyltransferase eukaryotic (EC 2.7.7.23)
FIG00004628	45	Predicted signal transduction protein
FIG00004629	31	Phosphoglycerol transferase I (EC 2.7.8.20)
FIG00004631	1	UPF0141 membrane protein YijP possibly required for phosphoethanolamine modification of lipopolysaccharide
FIG00004642	1	toluenesulfonate zinc-independent alcohol dehydrogenase
FIG00004650	2	Capsular polysaccharide export system inner membrane protein KpsE
FIG00004655	15	Polysaccharide deacetylase
FIG00004671	11	Maleylacetoacetate isomerase (EC 5.2.1.2) @ Glutathione S-transferase, zeta (EC 2.5.1.18)
FIG00004688	3	Hypothetical, related to broad specificity phosphatases COG0406
FIG00004689	3	Uncharacterized protein YhjG
FIG00004707	1	Cytochrome c-type protein TorC
FIG00004721	14	Putative heat shock protein YegD
FIG00004722	4	Multiple antibiotic resistance (MarC) -related proteins
FIG00004730	3	YbbM seven transmembrane helix protein
FIG00004734	6	Uncharacterized protein ImpC
FIG00004743	25	Lactoylglutathione lyase (EC 4.4.1.5)
FIG00004744	19	Rare lipoprotein A precursor
FIG00004761	12	Formate dehydrogenase O gamma subunit (EC 1.2.1.2)
FIG00004763	6	Alpha-amylase (EC 3.2.1.1)
FIG00004764	83	Ammonium transporter
FIG00004782	9	NTP pyrophosphohydrolases including oxidative damage repair enzymes
FIG00004783	8	FIG018329: 1-acyl-sn-glycerol-3-phosphate acyltransferase
FIG00004786	1	Adenylate cyclase (EC 4.6.1.1) / Guanylate cyclase (EC 4.6.1.2)
FIG00004788	15	Muramoyltetrapeptide carboxypeptidase (EC 3.4.17.13)
FIG00004791	8	Haloalkane dehalogenase-like protein
FIG00004795	57	Glutamyl-tRNA reductase (EC 1.2.1.70)
FIG00004798	1	FIG004798: Putative cytoplasmic protein
FIG00004810	4	Circadian phase modifier
FIG00004821	1	Hexose phosphate uptake regulatory protein UhpC
FIG00004824	1	Formate hydrogenlyase complex 3 iron-sulfur protein; Formate hydrogenlyase subunit 6; Ni,Fe-hydrogenase III medium subunit
FIG00004826	13	L-rhamnose-proton symporter
FIG00004828	1	Integral membrane protein LafC, accessory function in glycolipid and LTA synthesis
FIG00004843	19	Protein YidD
FIG00004870	1	L-xylulose 5-phosphate 3-epimerase (EC 5.1.3.-) homolog
FIG00004876	5	Acetaldehyde dehydrogenase, ethanolamine utilization cluster
FIG00004895	7	Flagellar assembly factor FliW
FIG00004912	6	C4-dicarboxylate transporter DcuB
FIG00004914	1	D-arabitol dehydrogenase (EC 1.1.1.250)
FIG00004921	4	Inner membrane protein YqiK
FIG00004927	2	Colanic acid biosynthesis glycosyl transferase WcaA
FIG00004933	23	Pterin-4-alpha-carbinolamine dehydratase (EC 4.2.1.96)
FIG00004951	12	Nitrogenase (molybdenum-iron)-specific transcriptional regulator NifA
FIG00004986	1	Ribosomal RNA large subunit methyltransferase A (EC 2.1.1.51)
FIG00004998	8	Menaquinone-cytochrome c reductase, cytochrome B subunit
FIG00005022	39	ABC transporter, periplasmic spermidine putrescine-binding protein PotD (TC 3.A.1.11.1)
FIG00005023	5	Methyl-accepting chemotaxis protein II (aspartate chemoreceptor protein)
FIG00005027	13	Putative oxidoreductase YncB
FIG00005049	1	Manganese superoxide dismutase (EC 1.15.1.1); Superoxide dismutase [Fe] (EC 1.15.1.1)
FIG00005055	3	Phosphomannomutase (EC 5.4.2.8) / Phosphoglucomutase (EC 5.4.2.2) / Phosphoglucosamine mutase (EC 5.4.2.10)
FIG00005067	9	NADH dehydrogenase-like protein / Selenide,water dikinase (EC 2.7.9.3)
FIG00005069	12	FIG005069: Hypothetical protein
FIG00005080	32	FIG005080: Possible exported protein
FIG00005102	17	ATP-dependent RNA helicase NGO0650
FIG00005111	43	Nitrogen regulatory protein P-II
FIG00005112	2	Trehalose synthase (EC 5.4.99.16)
FIG00005113	17	Zinc ABC transporter, inner membrane permease protein ZnuB
FIG00005117	1	NAD-dependent epimerase/dehydratase
FIG00005121	7	FIG005121: SAM-dependent methyltransferase (EC 2.1.1.-)
FIG00005131	2	Cell envelope-associated transcriptional attenuator LytR-CpsA-Psr, subfamily F1 (as in PMID19099556)
FIG00005149	1	Beta-1,3-galactosyltransferase / Beta-1,4-galactosyltransferase
FIG00005159	24	ATP-dependent 23S rRNA helicase DbpA
FIG00005161	1	Fumarate respiration sensor kinase protein DcuS
FIG00005165	2	Uncharacterized protein ImpB
FIG00005172	54	Branched-chain amino acid transport system permease protein LivM (TC 3.A.1.4.1)
FIG00005173	3	Periplasmic protein p19 involved in high-affinity Fe2+ transport
FIG00005186	5	Intracellular PHB depolymerase (EC 3.1.1.-)
FIG00005194	1	Flagellar protein FlgO
FIG00005195	1	Thiazole biosynthetic enzyme Thi4 / Ribose 1,5-bisphosphate or 5-ribose-1,2-cyclic phosphate dehydrogenase
FIG00005204	7	Inner membrane component of tripartite multidrug resistance system
FIG00005210	4	Cytochrome b6-f complex subunit, cytochrome b6
FIG00005216	75	Sulfate permease
FIG00005237	5	GTP pyrophosphokinase (EC 2.7.6.5)
FIG00005243	88	1-acyl-sn-glycerol-3-phosphate acyltransferase (EC 2.3.1.51)
FIG00005250	1	Curli production assembly/transport component CsgG
FIG00005277	11	Polymyxin resistance protein ArnA_FT, UDP-4-amino-4-deoxy-L-arabinose formylase (EC 2.1.2.-)
FIG00005283	50	Putative DNA-binding protein in cluster with Type I restriction-modification system
FIG00005326	7	COG2833: uncharacterized protein
FIG00005329	2	V-type ATP synthase subunit F (EC 3.6.3.14)
FIG00005336	11	Cytochrome c-type biogenesis protein Ccs1/ResB
FIG00005339	1	ABC-type sugar transport system, permease component
FIG00005369	8	Polymyxin resistance protein ArnA_DH, UDP-glucuronic acid decarboxylase (EC 4.1.1.-)
FIG00005378	1	Transcriptional repressor of the lac operon
FIG00005379	1	Tagatose-6-phosphate kinase GatZ (EC 2.7.1.144)
FIG00005398	3	Uncharacterized protein ImpD
FIG00005415	2	Biotin carboxyl carrier protein
FIG00005416	8	ABC-type Fe3+ transport system, periplasmic component
FIG00005443	6	Inner membrane protein CreD
FIG00005453	4	FIG005453: Putative DeoR-family transcriptional regulator
FIG00005454	16	Ribosomal RNA large subunit methyltransferase F (EC 2.1.1.51)
FIG00005479	2	Transcriptional repressor for NAD biosynthesis in gram-positives
FIG00005482	16	D-2-hydroxyglutarate dehydrogenase
FIG00005487	13	Glutamine amidotransferase, class-II
FIG00005489	3	Ethanolamine utilization protein EutQ
FIG00005495	1	FIG005495: hypothetical protein
FIG00005497	2	General secretion pathway protein M
FIG00005510	3	RND efflux system, outer membrane lipoprotein, NodT family
FIG00005520	18	Transcriptional regulator, GntR family domain / Aspartate aminotransferase (EC 2.6.1.1)
FIG00005529	26	Nitrate/nitrite transporter
FIG00005540	11	UPF0225 protein YchJ
FIG00005548	24	FIG005548: transport protein
FIG00005559	7	L-proline glycine betaine ABC transport system permease protein ProW (TC 3.A.1.12.1)
FIG00005567	9	Acetone carboxylase, beta subunit (EC 6.4.1.6) / N-methylhydantoinase A (EC 3.5.2.14)
FIG00005568	2	D-Galactonate repressor DgoR
FIG00005571	2	Heat shock protein HtpX (EC 3.4.24.-)
FIG00005590	4	Hypothetical protein DUF194, DegV family
FIG00005592	2	Cryptochrome
FIG00005595	8	Copper chaperone
FIG00005598	12	ATP-dependent RNA helicase Bcep18194_A5658
FIG00005628	8	KH domain RNA binding protein YlqC
FIG00005643	12	FIG016425: Soluble lytic murein transglycosylase and related regulatory proteins (some contain LysM/invasin domains)
FIG00005647	21	Chemotaxis protein CheD
FIG00005657	7	Phosphatidylinositol alpha-mannosyltransferase (EC 2.4.1.57)
FIG00005662	2	D-mannose isomerase (EC 5.3.1.7)
FIG00005666	9	FIG005666: putative helicase
FIG00005705	20	Ferric iron ABC transporter, ATP-binding protein
FIG00005723	7	Benzoate transport protein
FIG00005727	61	Type III restriction-modification system methylation subunit (EC 2.1.1.72)
FIG00005728	199	Methyl-accepting chemotaxis protein I (serine chemoreceptor protein)
FIG00005729	6	Glutamine amidotransferase protein GlxB (EC 2.4.2.-)
FIG00005731	3	FIG027190: Putative transmembrane protein
FIG00005739	2	Multiple polyol-specific dehydrogenase (EC 1.1.1.-)
FIG00005741	6	Transcriptional activator of 4-hydroxyphenylacetate 3-monooxygenase operon, XylS/AraC family
FIG00005773	4	FIG005773: conserved membrane protein ML1361
FIG00005774	4	Two-component system histidine kinase
FIG00005836	57	COG0488: ATPase components of ABC transporters with duplicated ATPase domains
FIG00005840	16	Phosphoglycerate mutase (EC 5.4.2.1)
FIG00005881	2	NAD(P)H-quinone oxidoreductase chain I (EC 1.6.5.2)
FIG00005887	1	Hemolysin
FIG00005889	1	FIG009886: phosphoesterase
FIG00005893	1	ATPase component STY3233 of energizing module of queuosine-regulated ECF transporter
FIG00005898	7	Integral membrane protein YggT, involved in response to extracytoplasmic stress (osmotic shock)
FIG00005903	7	Ferredoxin--sulfite reductase, actinobacterial type (EC 1.8.7.1)
FIG00005904	3	NAD(P)H-quinone oxidoreductase chain H (EC 1.6.5.2)
FIG00005919	14	Urea ABC transporter, permease protein UrtC
FIG00005935	1	FIG005935: membrane protein
FIG00005959	1	Predicted reductase RutE in novel pyrimidine catabolism pathway
FIG00005968	1	ABC transporter, ATP-binding protein EcsA
FIG00005969	2	Acetoin catabolism protein X
FIG00005985	9	Enoyl-[acyl-carrier-protein] reductase [FMN] (EC 1.3.1.9), inferred for PFA pathway
FIG00005992	33	Gamma-glutamyltranspeptidase (EC 2.3.2.2)
FIG00006032	15	Cobalamin synthase
FIG00006092	46	RNA polymerase sigma-54 factor RpoN
FIG00006104	2	Legionaminic acid biosynthesis protein PtmA
FIG00006109	7	NifU-like domain protein
FIG00006128	41	Dipeptide-binding ABC transporter, periplasmic substrate-binding component (TC 3.A.1.5.2)
FIG00006151	26	Methionine ABC transporter ATP-binding protein
FIG00006152	1	Putrescine carbamoyltransferase (EC 2.1.3.6)
FIG00006165	29	Uracil-DNA glycosylase, family 4
FIG00006169	8	YoeB toxin protein
FIG00006176	5	NAD(P)H-quinone oxidoreductase chain 1
FIG00006215	2	DNA-directed RNA polymerase delta (= beta'') subunit (EC 2.7.7.6)
FIG00006234	1	Flagellar biosynthesis protein FlgN
FIG00006235	28	RND efflux system, outer membrane lipoprotein CmeC
FIG00006252	6	Cold shock protein CspB
FIG00006254	1	3-dehydro-L-gulonate 2-dehydrogenase (EC 1.1.1.130)
FIG00006278	36	Glutamate-ammonia-ligase adenylyltransferase (EC 2.7.7.42)
FIG00006297	1	GbcA Glycine betaine demethylase subunit A
FIG00006302	1	Colanic acid biosynthesis glycosyl transferase WcaL
FIG00006310	8	Hypothetical protein YbbP, contains nucleotide-binding domain of DisA bacterial checkpoint controller
FIG00006322	9	Urea ABC transporter, permease protein UrtB
FIG00006338	1	YefM protein (antitoxin to YoeB)
FIG00006348	2	Cytochrome b6-f complex iron-sulfur subunit PetC1 (Rieske iron sulfur protein EC 1.10.99.1)
FIG00006350	17	Endo-1,4-beta-xylanase B ( EC 3.2.1.8 )
FIG00006384	2	dicarboxylic acid transporter PcaT
FIG00006396	2	Transport ATP-binding protein CydCD
FIG00006417	4	2-oxoglutarate/malate translocator
FIG00006424	1	ADA regulatory protein
FIG00006461	75	Chromosome (plasmid) partitioning protein ParA / Sporulation initiation inhibitor protein Soj
FIG00006463	41	TRAP-type C4-dicarboxylate transport system, large permease component
FIG00006483	1	LysR family transcriptional regulator YnfL
FIG00006496	1	Transcriptional regulator of rhamnose utilization, DeoR family
FIG00006507	4	Putative SAM-dependent methyltransferase Bucepa02006346
FIG00006535	3	Uncharacterized protein ImpH/VasB
FIG00006542	10	FIG006542: Phosphoesterase
FIG00006551	59	Branched-chain amino acid transport ATP-binding protein LivF (TC 3.A.1.4.1)
FIG00006554	6	Pyrophosphate--fructose 6-phosphate 1-phosphotransferase, alpha subunit (EC 2.7.1.90)
FIG00006567	7	Lauroyl/myristoyl acyltransferase involved in lipid A biosynthesis (Lauroyl/myristoyl acyltransferase)
FIG00006611	2	FIG006611: nucleotidyltransferase
FIG00006621	4	Mycothiol S-conjugate amidase Mca
FIG00006625	1	Putative two component system histidine kinase YedV
FIG00006626	2	DNA-directed RNA polymerase gamma subunit (EC 2.7.7.6)
FIG00006632	14	LSU ribosomal protein L32p
FIG00006643	1	Ferredoxin-NADP(+) reductase (EC 1.18.1.2)
FIG00006661	29	Potassium channel protein
FIG00006676	37	FIG022979: MoxR-like ATPases
FIG00006691	23	Dipeptide transport system permease protein DppC (TC 3.A.1.5.2)
FIG00006725	1	2,3-dihydroxy-2,3-dihydro-phenylpropionate dehydrogenase (EC 1.3.1.-)
FIG00006764	11	Rhamnogalacturonides degradation protein RhiN
FIG00006767	16	Gamma-aminobutyrate:alpha-ketoglutarate aminotransferase (EC 2.6.1.19)
FIG00006773	1	Heme efflux system ATPase HrtA
FIG00006781	3	ABC transporter, ATP-binding protein YnjD
FIG00006784	9	6-pyruvoyl tetrahydrobiopterin synthase (EC 4.2.3.12)
FIG00006797	15	Putative two-component response regulator
FIG00006806	5	Formate dehydrogenase H (EC 1.2.1.2) @ selenocysteine-containing
FIG00006814	5	Sarcosine oxidase gamma subunit (EC 1.5.3.1)
FIG00006820	2	Protein YaiI
FIG00006851	9	Ubiquinone/menaquinone biosynthesis methyltransferase UbiE (EC 2.1.1.-) @ 2-heptaprenyl-1,4-naphthoquinone methyltransferase (EC 2.1.1.163)
FIG00006853	1	Phage shock protein A
FIG00006868	8	hypothetical protein BH3604
FIG00006874	1	Aromatic hydrocarbon utilization transcriptional regulator CatR (LysR family)
FIG00006889	8	L-rhamnose isomerase (EC 5.3.1.14)
FIG00006932	4	Capsular polysaccharide synthesis enzyme CpsC, polysaccharide export
FIG00006945	1	Anaerobic sulfite reductase subunit B
FIG00006962	8	NAD-reducing hydrogenase subunit HoxY (EC 1.12.1.2)
FIG00006964	1	conserved protein associated with acetyl-CoA C-acyltransferase
FIG00006988	1	FIG006988: Lipase/Acylhydrolase with GDSL-like motif
FIG00006995	3	Nicotinamidase family protein YcaC
FIG00006997	20	Ferric iron ABC transporter, permease protein
FIG00007010	6	Clock-associated two-component sensor histidine kinase SasA
FIG00007013	1	FIG007013: polysaccharide deacetylase, putative
FIG00007025	4	Multiple sugar ABC transporter, ATP-binding protein
FIG00007036	1	benABC operon transcriptional activator BenR
FIG00007039	2	Multiple sugar ABC transporter, membrane-spanning permease protein MsmG
FIG00007058	5	Sodium/glycine symporter GlyP
FIG00007059	71	Acriflavin resistance protein
FIG00007061	1	Colanic acid biosysnthesis protein WcaK
FIG00007067	2	Putative ATP:guanido phosphotransferase YacI (EC 2.7.3.-)
FIG00007073	2	Exopolysaccharide biosynthesis glycosyltransferase EpsF (EC 2.4.1.-)
FIG00007079	2	FIG007079: UPF0348 protein family
FIG00007086	6	Substrate-specific component CbiM of cobalt ECF transporter
FIG00007112	6	IcmF-related protein
FIG00007123	1	2,3-diketo-L-gulonate TRAP transporter small permease protein yiaM
FIG00007127	1	Universal stress protein family 5
FIG00007134	4	FMN reductase (EC 1.5.1.29)
FIG00007137	2	Multiple sugar ABC transporter, substrate-binding protein
FIG00007147	1	Glycosyltransferase LafB, responsible for the formation of Gal-Glc-DAG
FIG00007157	4	Alpha-N-arabinofuranosidase (EC 3.2.1.55)
FIG00007172	8	Transcription repressor of multidrug efflux pump acrAB operon, TetR (AcrR) family
FIG00007189	4	Various polyols ABC transporter, periplasmic substrate-binding protein
FIG00007195	6	2-hydroxychromene-2-carboxylate isomerase/DsbA-like thioredoxin domain
FIG00007205	17	Transcriptional regulator DegU, LuxR family
FIG00007212	1	GDP-mannose 6-dehydrogenase (EC 1.1.1.132)
FIG00007232	1	virulence cluster protein B VclB
FIG00007289	4	Divinyl protochlorophyllide a 8-vinyl-reductase (EC 1.3.1.75)
FIG00007297	19	NAD-reducing hydrogenase subunit HoxH (EC 1.12.1.2)
FIG00007316	23	Glycerol-3-phosphate ABC transporter, permease protein UgpA (TC 3.A.1.1.3)
FIG00007317	10	FIG007317: hypothetical protein
FIG00007324	6	Two-component sensor histidine kinase PleC
FIG00007327	1	DUF1801 domain-containing protein
FIG00007328	3	Sortase A, LPXTG specific
FIG00007339	45	transcriptional regulator, Crp/Fnr family
FIG00007369	5	Sporulation initiation phosphotransferase (Spo0F)
FIG00007373	5	Two-component response regulator yesN, associated with MetSO reductase
FIG00007374	1	Ethanolamine two-component response regulator
FIG00007379	2	Capsular polysaccharide biosynthesis fatty acid synthase WcbR
FIG00007415	7	Hypothetical NagD-like phosphatase
FIG00007419	1	DNA-directed RNA polymerase subunit B' (EC 2.7.7.6)
FIG00007429	1	Putative thiosulfate sulfurtransferase ynjE (EC 2.8.1.1)
FIG00007442	4	SsnA protein
FIG00007479	40	Type IV fimbrial biogenesis protein PilY1
FIG00007507	8	Potassium-transporting ATPase C chain (EC 3.6.3.12) (TC 3.A.3.7.1)
FIG00007508	7	Nitrite reductase probable [NAD(P)H] subunit (EC 1.7.1.4)
FIG00007514	34	Putrescine transport ATP-binding protein PotA (TC 3.A.1.11.1)
FIG00007556	44	Coproporphyrinogen III oxidase, oxygen-independent (EC 1.3.99.22)
FIG00007578	2	(S)-3-O-geranylgeranylglyceryl phosphate synthase
FIG00007586	1	Multiple sugar ABC transporter, membrane-spanning permease protein MsmF
FIG00007633	4	ABC transporter, periplasmic substrate-binding protein YnjB
FIG00007638	2	CTP:molybdopterin cytidylyltransferase
FIG00007641	19	Enoyl-[acyl-carrier-protein] reductase [FMN] (EC 1.3.1.9)
FIG00007643	2	ABC transporter, permease protein YnjC
FIG00007652	1	Aldolase YihT
FIG00007658	19	Fumarylacetoacetate hydrolase family protein
FIG00007661	1	Integral membrane protein YfiB
FIG00007678	2	Chitobiose phosphorylase (EC 2.4.1.-)
FIG00007694	3	Butyrate kinase (EC 2.7.2.7)
FIG00007714	7	Maltose/maltodextrin ABC transporter, permease protein MalG
FIG00007717	6	Major facilitator superfamily (MFS) transporter
FIG00007729	1	Glycine betaine ABC transport system, ATP-binding protein OpuAA (EC 3.6.3.32)
FIG00007749	1	Membrane component of multidrug resistance system
FIG00007781	2	ATP-dependent DNA helicase UvrD/PcrA/Rep, epsilon proteobacterial type 2
FIG00007785	3	FIG007785: exported protein
FIG00007798	1	LytH protein involved in methicillin resistance / N-acetylmuramoyl-L-alanine amidase (EC 3.5.1.28) domain
FIG00007816	10	Thiamin ABC transporter, transmembrane component
FIG00007822	1	FIG036672: Nucleoside-diphosphate-sugar epimerase
FIG00007826	6	Sigma-fimbriae usher protein
FIG00007828	18	Cold shock protein CspG
FIG00007854	1	Phosphoethanolamine transferase specific for the outer Kdo residue of lipopolysaccharide
FIG00007881	18	Cytochrome c551 peroxidase (EC 1.11.1.5)
FIG00007906	1	Xanthosine phosphorylase (EC 2.4.2.1)
FIG00007910	5	TldD family protein, Beta/Gamma-proteobacterial subgroup
FIG00007915	9	Glyoxalase family protein
FIG00007916	3	Signal peptidase-like protein
FIG00007922	1	Flp pilus assembly protein CpaD
FIG00007923	28	ABC transporter ATP-binding protein YvcR
FIG00007941	48	ABC transporter ATP-binding protein uup
FIG00007957	96	Glutamate synthase [NADPH] small chain (EC 1.4.1.13)
FIG00007959	19	FIG007959: peptidase, M16 family
FIG00007960	16	Glycosyltransferase
FIG00007966	31	putative periplasmic protein kinase ArgK and related GTPases of G3E family
FIG00007989	13	Guanine deaminase (EC 3.5.4.3); Hydroxydechloroatrazine ethylaminohydrolase (EC 3.5.99.3)
FIG00008051	1	Chromate resistance protein ChrB
FIG00008055	15	Proton/glutamate symport protein @ Sodium/glutamate symport protein
FIG00008072	3	Flagellar sensory histidine kinase FlgS
FIG00008080	5	YafQ toxin protein
FIG00008099	5	Unknown pentose isomerase TM0951
FIG00008102	1	Uridine diphosphate glucose pyrophosphatase (EC 3.6.1.45)
FIG00008217	5	Hypothetical protein probably associated with Carbamoyl-phosphate synthase
FIG00008230	6	Two-component sensor kinase yesM (EC 2.7.3.-), associated with MetSO reductase
FIG00008246	21	Na+/H+ antiporter
FIG00008251	2	Ferredoxin--sulfite reductase (EC 1.8.7.1)
FIG00008252	5	Various polyols ABC transporter, permease component 2
FIG00008266	1	Lipoteichoic acid synthase LtaS Type Ia
FIG00008273	5	N-acetylneuraminate synthase (EC 2.5.1.56)
FIG00008285	2	Ribose ABC transporter, periplasmic ribose-binding protein RbsB (TC 3.A.1.2.1)
FIG00008294	44	Membrane-bound lytic murein transglycosylase D precursor (EC 3.2.1.-)
FIG00008299	154	Cobalt-zinc-cadmium resistance protein CzcA; Cation efflux system protein CusA
FIG00008304	17	Aspartate 1-decarboxylase (EC 4.1.1.11)
FIG00008307	11	VgrG protein
FIG00008308	4	Putative oxidoreductase linked to yggC
FIG00008311	3	Inositol transport system sugar-binding protein
FIG00008333	7	Xanthosine permease
FIG00008337	7	Ferredoxin-like protein
FIG00008342	1	Anaerobic sulfite reductase subunit A
FIG00008348	7	Predicted transcriptional regulator of N-Acetylglucosamine utilization, GntR family
FIG00008361	3	Uncharacterized protein sll1880 (YjbQ family)
FIG00008370	24	Creatinine amidohydrolase (EC 3.5.2.10)
FIG00008396	6	Aquaporin Z
FIG00008409	2	Similar to C-terminal Zn-finger domain of DNA topoisomerase I
FIG00008411	19	DNA polymerase III epsilon subunit (EC 2.7.7.7)
FIG00008420	9	Putative chaperon-like protein Ycf39 for quinone binding in Photosystem II
FIG00008426	14	4Fe-4S ferredoxin, nitrogenase-associated
FIG00008439	9	Inositol transport system ATP-binding protein
FIG00008444	40	Flagellar regulatory protein FleQ
FIG00008455	3	Phosphonate ABC transporter permease protein phnE (TC 3.A.1.9.1)
FIG00008474	15	ABC-type tungstate transport system, permease protein
FIG00008487	2	(GlcNAc)2 ABC transporter, ATP-binding component 1
FIG00008490	31	NAD-dependent protein deacetylase of SIR2 family
FIG00008526	2	Metal-dependent hydrolase involved in phosphonate metabolism
FIG00008556	11	L-proline glycine betaine ABC transport system permease protein ProV (TC 3.A.1.12.1)
FIG00008557	14	twitching motility protein PilG
FIG00008560	3	Uncharacterized protein ImpJ/VasE
FIG00008562	14	Inositol transport system permease protein
FIG00008566	1	bacterial transferase hexapeptide domain protein
FIG00008572	2	Cadmium efflux system accessory protein
FIG00008590	5	Bis(5'-nucleosyl)-tetraphosphatase (asymmetrical) (EC 3.6.1.17)
FIG00008591	17	N-Acetyl-D-glucosamine ABC transport system, permease protein 1
FIG00008602	3	Division initiation protein
FIG00008667	4	Superoxide dismutase [Mn/Fe] (EC 1.15.1.1)
FIG00008672	13	Cytochrome c oxidase (B(O/a)3-type) chain II (EC 1.9.3.1)
FIG00008680	3	Homoprotocatechuate degradative operon repressor
FIG00008708	47	NADH dehydrogenase (EC 1.6.99.3)
FIG00008727	7	Phytoene desaturase, neurosporene or lycopene producing (EC 1.3.-.-) / 4,4'-diapolycopene oxidase
FIG00008736	9	Predicted transcriptional regulator of pyridoxine metabolism
FIG00008759	1	Tricarboxylate transport protein TctB
FIG00008778	1	Maltose operon transcriptional repressor MalR, LacI family
FIG00008789	3	Sodium-Choline Symporter
FIG00008796	3	Unspecified monosaccharide ABC transport system, permease component 2
FIG00008835	3	Programmed cell death antitoxin MazE
FIG00008846	5	Multidrug-efflux transporter, major facilitator superfamily (MFS) (TC 2.A.1); Efflux pump Lde
FIG00008873	1	Pyrrolidone-carboxylate peptidase (EC 3.4.19.3)
FIG00008886	14	Septum site-determining protein MinC
FIG00008889	15	Arsenical-resistance protein ACR3
FIG00008893	4	Capsular polysaccharide export system protein KpsS
FIG00008895	1	TRAP transporter solute receptor, TAXI family precursor
FIG00008907	4	Alpha-L-Rha alpha-1,3-L-rhamnosyltransferase (EC 2.4.1.-)
FIG00008910	1	Ethanolamine sensory transduction histidine kinase
FIG00008958	13	Copper-containing nitrite reductase (EC 1.7.2.1)
FIG00009014	1	Anaerobic sulfite reductase subunit C (EC 1.8.1.-)
FIG00009017	28	Isochorismatase (EC 3.3.2.1)
FIG00009035	2	Rhodanese domain protein UPF0176, Firmicutes subgroup
FIG00009038	7	D,D-heptose 7-phosphate kinase
FIG00009068	25	RNA polymerase sigma factor for flagellar operon
FIG00009073	3	FIG015373: Membrane protein
FIG00009077	3	Protein of unknown function DUF374
FIG00009095	2	FIG009095: D,D-carboxypeptidase family protein
FIG00009100	1	Arginine/ornithine ABC transporter, permease protein AotQ
FIG00009149	111	Butyryl-CoA dehydrogenase (EC 1.3.99.2)
FIG00009152	3	Protein of avirulence locus ImpE
FIG00009194	16	Alpha-mannosidase (EC 3.2.1.24)
FIG00009208	4	L-sorbose 1-phosphate reductase (EC 1.1.1.-)
FIG00009210	1	FIG009210: peptidase, M16 family
FIG00009229	46	Heat shock protein 60 family co-chaperone GroES
FIG00009265	15	L-seryl-tRNA(Sec) selenium transferase (EC 2.9.1.1)
FIG00009270	2	Two component system histidine kinase ArlS (EC 2.7.3.-)
FIG00009294	2	tRNA proofreading protein STM4549
FIG00009398	16	Flagellar hook-associated protein FlgL
FIG00009450	5	Peptidoglycan N-acetylglucosamine deacetylase (EC 3.5.1.-)
FIG00009455	15	Epoxide hydrolase (EC 3.3.2.9)
FIG00009485	3	Coenzyme PQQ synthesis protein B
FIG00009496	15	Predicted endonuclease distantly related to archaeal Holliday junction resolvase
FIG00009512	8	N-acetylornithine carbamoyltransferase (EC 2.1.3.9)
FIG00009530	2	Hypothetical protein SAV1869
FIG00009544	7	Late competence protein ComEA, DNA receptor
FIG00009560	6	Predicted glycosylase, COG2152
FIG00009564	1	Late competence protein ComEC, DNA transport
FIG00009570	1	tRNA-dependent lipid II--glycine ligase (FmhB)
FIG00009578	2	HmrA protein involved in methicillin resistance / amidohydrolase of M40 family
FIG00009601	38	Probable low-affinity inorganic phosphate transporter
FIG00009628	18	Programmed cell death toxin YdcE
FIG00009634	1	GltC, transcription activator of glutamate synthase operon
FIG00009637	10	PaaD-like protein (DUF59) involved in Fe-S cluster assembly
FIG00009652	3	Sensor histidine kinase VraS
FIG00009681	25	Bipolar DNA helicase
FIG00009682	49	Phosphoglucosamine mutase (EC 5.4.2.10)
FIG00009720	4	Flagellar sensor histidine kinase FleS
FIG00009731	12	UPF0118 membrane protein YrrI
FIG00009770	4	Transcriptional regulator BkdR of isoleucine and valine catabolism operon
FIG00009775	10	Glycosyl transferase, group 1 family protein
FIG00009782	3	Putative dihydroxyacetone kinase (EC 2.7.1.29), dihydroxyacetone binding subunit
FIG00009828	4	Glucose 1-dehydrogenase (EC 1.1.1.47)
FIG00009849	39	Acyl-CoA dehydrogenase, short-chain specific (EC 1.3.99.2)
FIG00009889	5	Mevalonate kinase (EC 2.7.1.36)
FIG00009910	5	Ribonuclease HI-related protein 3
FIG00009918	13	AttF component of AttEFGH ABC transport system / AttG component of AttEFGH ABC transport system
FIG00009956	1	RNA:NAD 2'-phosphotransferase
FIG00009971	55	Lipoprotein releasing system transmembrane protein LolC
FIG00009996	14	Alkaline phosphatase synthesis transcriptional regulatory protein PhoP
FIG00010047	8	D-xylose-specific 1-epimerase (mutarotase)
FIG00010100	8	Citrate lyase beta chain (EC 4.1.3.6)
FIG00010121	1	LysR-family transcriptional regulator clustered with PA0057
FIG00010128	2	Lipid carrier protein IgrF
FIG00010140	2	Stringent starvation protein B
FIG00010141	1	Alginate biosynthesis protein Alg8
FIG00010145	15	Two component transcriptional regulator VraR
FIG00010165	2	Peptide methionine sulfoxide reductase regulator MsrR
FIG00010169	25	NAD(FAD)-utilizing dehydrogenase, sll0175 homolog
FIG00010232	2	HoxN/HupN/NixA family cobalt transporter
FIG00010241	5	5-carboxymethyl-2-oxo-hex-3- ene-1,7-dioate decarboxylase (EC 4.1.1.68) / 2-hydroxyhepta-2,4-diene-1,7-dioate isomerase (EC 5.3.3.-)
FIG00010262	10	Allophanate hydrolase 2 subunit 2 (EC 3.5.1.54)
FIG00010267	1	diglucosyldiacylglycerol synthase (LTA membrane anchor synthesis)
FIG00010273	19	Transcriptional regulator of various polyols utilization, AraC family
FIG00010285	69	Ribonucleotide reductase of class II (coenzyme B12-dependent) (EC 1.17.4.1)
FIG00010286	37	Type IV pilus biogenesis protein PilQ
[truncated: 6,119 more rows]

## Sheet: S3
GO of ABS1 sample from Samiti Lake
GO:0000002	1	mitochondrial genome maintenance
GO:0000015	64	phosphopyruvate hydratase complex
GO:0000030	15	mannosyltransferase activity
GO:0000041	27	transition metal ion transport
GO:0000042	1	protein targeting to Golgi
GO:0000049	117	tRNA binding
GO:0000062	6	fatty-acyl-CoA binding
GO:0000103	23	sulfate assimilation
GO:0000105	269	histidine biosynthetic process
GO:0000139	8	Golgi membrane
GO:0000145	9	exocyst
GO:0000150	71	recombinase activity
GO:0000155	342	phosphorelay sensor kinase activity
GO:0000156	158	phosphorelay response regulator activity
GO:0000160	2794	phosphorelay signal transduction system
GO:0000166	1728	nucleotide binding
GO:0000184	1	nuclear-transcribed mRNA catabolic process, nonsense-mediated decay
GO:0000186	9	activation of MAPKK activity
GO:0000256	2	allantoin catabolic process
GO:0000262	1	mitochondrial chromosome
GO:0000271	118	polysaccharide biosynthetic process
GO:0000272	1	polysaccharide catabolic process
GO:0000276	1	mitochondrial proton-transporting ATP synthase complex, coupling factor F(o)
GO:0000287	259	magnesium ion binding
GO:0000334	3	3-hydroxyanthranilate 3,4-dioxygenase activity
GO:0000413	85	protein peptidyl-prolyl isomerization
GO:0000723	14	telomere maintenance
GO:0000746	1	conjugation
GO:0000774	53	adenyl-nucleotide exchange factor activity
GO:0000902	93	cell morphogenesis
GO:0000917	19	barrier septum assembly
GO:0001000	6	bacterial-type RNA polymerase core enzyme binding
GO:0001104	1	RNA polymerase II transcription cofactor activity
GO:0001522	267	pseudouridine synthesis
GO:0001678	9	cellular glucose homeostasis
GO:0001726	1	ruffle
GO:0001882	36	nucleoside binding
GO:0002143	2	tRNA wobble position uridine thiolation
GO:0002161	115	aminoacyl-tRNA editing activity
GO:0003333	189	amino acid transmembrane transport
GO:0003676	911	nucleic acid binding
GO:0003677	5437	DNA binding
GO:0003678	105	DNA helicase activity
GO:0003684	158	damaged DNA binding
GO:0003690	3	double-stranded DNA binding
GO:0003697	136	single-stranded DNA binding
GO:0003700	1287	transcription factor activity, sequence-specific DNA binding
GO:0003713	4	transcription coactivator activity
GO:0003723	1081	RNA binding
GO:0003725	121	double-stranded RNA binding
GO:0003729	25	mRNA binding
GO:0003735	1631	structural constituent of ribosome
GO:0003743	77	translation initiation factor activity
GO:0003746	50	translation elongation factor activity
GO:0003747	132	translation release factor activity
GO:0003755	85	peptidyl-prolyl cis-trans isomerase activity
GO:0003774	58	motor activity
GO:0003796	17	lysozyme activity
GO:0003824	5526	catalytic activity
GO:0003840	48	gamma-glutamyltransferase activity
GO:0003847	6	1-alkyl-2-acetylglycerophosphocholine esterase activity
GO:0003848	36	2-amino-4-hydroxy-6-hydroxymethyldihydropteridine diphosphokinase activity
GO:0003849	16	3-deoxy-7-phosphoheptulonate synthase activity
GO:0003854	16	3-beta-hydroxy-delta5-steroid dehydrogenase activity
GO:0003855	35	3-dehydroquinate dehydratase activity
GO:0003857	115	3-hydroxyacyl-CoA dehydrogenase activity
GO:0003864	50	3-methyl-2-oxobutanoate hydroxymethyltransferase activity
GO:0003871	18	5-methyltetrahydropteroyltriglutamate-homocysteine S-methyltransferase activity
GO:0003872	114	6-phosphofructokinase activity
GO:0003879	57	ATP phosphoribosyltransferase activity
GO:0003883	78	CTP synthase activity
GO:0003885	16	D-arabinono-1,4-lactone oxidase activity
GO:0003887	304	DNA-directed DNA polymerase activity
GO:0003896	73	DNA primase activity
GO:0003899	437	DNA-directed RNA polymerase activity
GO:0003905	16	alkylbase DNA N-glycosylase activity
GO:0003906	69	DNA-(apurinic or apyrimidinic site) lyase activity
GO:0003910	23	DNA ligase (ATP) activity
GO:0003911	108	DNA ligase (NAD+) activity
GO:0003913	57	DNA photolyase activity
GO:0003916	129	DNA topoisomerase activity
GO:0003918	370	DNA topoisomerase type II (ATP-hydrolyzing) activity
GO:0003919	48	FMN adenylyltransferase activity
GO:0003922	52	GMP synthase (glutamine-hydrolyzing) activity
GO:0003924	94	GTPase activity
GO:0003933	20	GTP cyclohydrolase activity
GO:0003935	42	GTP cyclohydrolase II activity
GO:0003937	69	IMP cyclohydrolase activity
GO:0003941	3	L-serine ammonia-lyase activity
GO:0003942	60	N-acetyl-gamma-glutamyl-phosphate reductase activity
GO:0003951	48	NAD+ kinase activity
GO:0003989	28	acetyl-CoA carboxylase activity
GO:0003993	2	acid phosphatase activity
GO:0003994	30	aconitate hydratase activity
GO:0003995	20	acyl-CoA dehydrogenase activity
GO:0003997	1	acyl-CoA oxidase activity
GO:0004013	63	adenosylhomocysteinase activity
GO:0004014	8	adenosylmethionine decarboxylase activity
GO:0004019	67	adenylosuccinate synthase activity
GO:0004020	23	adenylylsulfate kinase activity
GO:0004040	20	amidase activity
GO:0004045	39	aminoacyl-tRNA hydrolase activity
GO:0004055	50	argininosuccinate synthase activity
GO:0004057	15	arginyltransferase activity
GO:0004061	21	arylformamidase activity
GO:0004066	147	asparagine synthase (glutamine-hydrolyzing) activity
GO:0004068	21	aspartate 1-decarboxylase activity
GO:0004071	7	aspartate-ammonia ligase activity
GO:0004089	59	carbonate dehydratase activity
GO:0004096	56	catalase activity
GO:0004100	1	chitin synthase activity
GO:0004107	46	chorismate synthase activity
GO:0004109	23	coproporphyrinogen oxidase activity
GO:0004115	7	3',5'-cyclic-AMP phosphodiesterase activity
GO:0004127	38	cytidylate kinase activity
GO:0004129	255	cytochrome-c oxidase activity
GO:0004134	92	4-alpha-glucanotransferase activity
GO:0004135	23	amylo-alpha-1,6-glucosidase activity
GO:0004140	40	dephospho-CoA kinase activity
GO:0004143	22	diacylglycerol kinase activity
GO:0004144	61	diacylglycerol O-acyltransferase activity
GO:0004146	26	dihydrofolate reductase activity
GO:0004150	29	dihydroneopterin aldolase activity
GO:0004174	37	electron-transferring-flavoprotein dehydrogenase activity
GO:0004176	148	ATP-dependent peptidase activity
GO:0004177	94	aminopeptidase activity
GO:0004181	54	metallocarboxypeptidase activity
GO:0004185	48	serine-type carboxypeptidase activity
GO:0004190	32	aspartic-type endopeptidase activity
GO:0004197	48	cysteine-type endopeptidase activity
GO:0004222	634	metalloendopeptidase activity
GO:0004252	405	serine-type endopeptidase activity
GO:0004298	38	threonine-type endopeptidase activity
GO:0004315	3	3-oxoacyl-[acyl-carrier-protein] synthase activity
GO:0004325	40	ferrochelatase activity
GO:0004329	30	formate-tetrahydrofolate ligase activity
GO:0004332	19	fructose-bisphosphate aldolase activity
GO:0004340	9	glucokinase activity
GO:0004345	59	glucose-6-phosphate dehydrogenase activity
GO:0004347	74	glucose-6-phosphate isomerase activity
GO:0004348	32	glucosylceramidase activity
GO:0004352	54	glutamate dehydrogenase (NAD+) activity
GO:0004356	143	glutamate-ammonia ligase activity
GO:0004357	42	glutamate-cysteine ligase activity
GO:0004358	43	glutamate N-acetyltransferase activity
GO:0004359	21	glutaminase activity
GO:0004363	18	glutathione synthase activity
GO:0004367	26	glycerol-3-phosphate dehydrogenase [NAD+] activity
GO:0004371	25	glycerone kinase activity
GO:0004373	1	glycogen (starch) synthase activity
GO:0004375	103	glycine dehydrogenase (decarboxylating) activity
GO:0004383	12	guanylate cyclase activity
GO:0004386	1	helicase activity
GO:0004392	2	heme oxygenase (decyclizing) activity
GO:0004399	69	histidinol dehydrogenase activity
GO:0004411	21	homogentisate 1,2-dioxygenase activity
GO:0004417	5	hydroxyethylthiazole kinase activity
GO:0004418	47	hydroxymethylbilane synthase activity
GO:0004420	13	hydroxymethylglutaryl-CoA reductase (NADPH) activity
GO:0004424	32	imidazoleglycerol-phosphate dehydratase activity
GO:0004425	40	indole-3-glycerol-phosphate synthase activity
GO:0004427	114	inorganic diphosphatase activity
GO:0004450	27	isocitrate dehydrogenase (NADP+) activity
GO:0004451	17	isocitrate lyase activity
GO:0004455	50	ketol-acid reductoisomerase activity
GO:0004471	87	malate dehydrogenase (decarboxylating) (NAD+) activity
GO:0004474	28	malate synthase activity
GO:0004476	29	mannose-6-phosphate isomerase activity
GO:0004478	54	methionine adenosyltransferase activity
GO:0004488	68	methylenetetrahydrofolate dehydrogenase (NADP+) activity
GO:0004489	54	methylenetetrahydrofolate reductase (NAD(P)H) activity
GO:0004497	1	monooxygenase activity
GO:0004499	4	N,N-dimethylaniline monooxygenase activity
GO:0004512	10	inositol-3-phosphate synthase activity
GO:0004514	37	nicotinate-nucleotide diphosphorylase (carboxylating) activity
GO:0004518	28	nuclease activity
GO:0004519	262	endonuclease activity
GO:0004520	41	endodeoxyribonuclease activity
GO:0004521	10	endoribonuclease activity
GO:0004523	37	RNA-DNA hybrid ribonuclease activity
GO:0004525	51	ribonuclease III activity
GO:0004526	18	ribonuclease P activity
GO:0004527	1	exonuclease activity
GO:0004550	46	nucleoside diphosphate kinase activity
GO:0004553	1168	hydrolase activity, hydrolyzing O-glycosyl compounds
GO:0004555	15	alpha,alpha-trehalase activity
GO:0004557	114	alpha-galactosidase activity
GO:0004559	10	alpha-mannosidase activity
GO:0004560	114	alpha-L-fucosidase activity
GO:0004565	45	beta-galactosidase activity
GO:0004568	2	chitinase activity
GO:0004576	2	oligosaccharyl transferase activity
GO:0004583	1	dolichyl-phosphate-glucose-glycolipid alpha-glucosyltransferase activity
GO:0004590	39	orotidine-5'-phosphate decarboxylase activity
GO:0004592	41	pantoate-beta-alanine ligase activity
GO:0004594	34	pantothenate kinase activity
GO:0004601	35	peroxidase activity
GO:0004602	29	glutathione peroxidase activity
GO:0004609	38	phosphatidylserine decarboxylase activity
GO:0004611	52	phosphoenolpyruvate carboxykinase activity
GO:0004612	23	phosphoenolpyruvate carboxykinase (ATP) activity
GO:0004615	2	phosphomannomutase activity
GO:0004616	99	phosphogluconate dehydrogenase (decarboxylating) activity
GO:0004618	52	phosphoglycerate kinase activity
GO:0004619	27	phosphoglycerate mutase activity
GO:0004620	13	phospholipase activity
GO:0004634	64	phosphopyruvate hydratase activity
GO:0004635	28	phosphoribosyl-AMP cyclohydrolase activity
GO:0004640	38	phosphoribosylanthranilate isomerase activity
GO:0004643	69	phosphoribosylaminoimidazolecarboxamide formyltransferase activity
GO:0004650	21	polygalacturonase activity
GO:0004655	60	porphobilinogen synthase activity
GO:0004659	133	prenyltransferase activity
GO:0004664	50	prephenate dehydratase activity
GO:0004665	39	prephenate dehydrogenase (NADP+) activity
GO:0004668	23	protein-arginine deiminase activity
GO:0004671	20	protein C-terminal S-isoprenylcysteine carboxyl O-methyltransferase activity
GO:0004672	280	protein kinase activity
GO:0004673	163	protein histidine kinase activity
GO:0004683	1	calmodulin-dependent protein kinase activity
GO:0004719	52	protein-L-isoaspartate (D-aspartate) O-methyltransferase activity
GO:0004721	1	phosphoprotein phosphatase activity
GO:0004725	1	protein tyrosine phosphatase activity
GO:0004733	66	pyridoxamine-phosphate oxidase activity
GO:0004743	87	pyruvate kinase activity
GO:0004751	17	ribose-5-phosphate isomerase activity
GO:0004764	45	shikimate 3-dehydrogenase (NADP+) activity
GO:0004781	3	sulfate adenylyltransferase (ATP) activity
GO:0004784	59	superoxide dismutase activity
GO:0004788	9	thiamine diphosphokinase activity
GO:0004789	37	thiamine-phosphate diphosphorylase activity
GO:0004797	19	thymidine kinase activity
GO:0004799	36	thymidylate synthase activity
GO:0004803	1050	transposase activity
GO:0004806	10	triglyceride lipase activity
GO:0004807	48	triose-phosphate isomerase activity
GO:0004810	17	tRNA adenylyltransferase activity
GO:0004812	990	aminoacyl-tRNA ligase activity
GO:0004813	97	alanine-tRNA ligase activity
GO:0004814	88	arginine-tRNA ligase activity
GO:0004820	76	glycine-tRNA ligase activity
GO:0004826	91	phenylalanine-tRNA ligase activity
GO:0004827	16	proline-tRNA ligase activity
GO:0004829	1	threonine-tRNA ligase activity
GO:0004833	12	tryptophan 2,3-dioxygenase activity
GO:0004834	33	tryptophan synthase activity
GO:0004842	11	ubiquitin-protein transferase activity
GO:0004852	42	uroporphyrinogen-III synthase activity
GO:0004853	84	uroporphyrinogen decarboxylase activity
GO:0004866	18	endopeptidase inhibitor activity
GO:0004871	845	signal transducer activity
GO:0004872	424	receptor activity
GO:0005102	1	receptor binding
GO:0005198	123	structural molecule activity
GO:0005200	1	structural constituent of cytoskeleton
GO:0005215	1997	transporter activity
GO:0005216	43	ion channel activity
GO:0005242	4	inward rectifier potassium channel activity
GO:0005247	23	voltage-gated chloride channel activity
GO:0005315	53	inorganic phosphate transmembrane transporter activity
GO:0005328	8	neurotransmitter:sodium symporter activity
GO:0005381	12	iron ion transmembrane transporter activity
GO:0005471	13	ATP:ADP antiporter activity
GO:0005488	51	binding
GO:0005496	1	steroid binding
GO:0005506	458	iron ion binding
GO:0005507	260	copper ion binding
GO:0005509	144	calcium ion binding
GO:0005515	1331	protein binding
GO:0005516	1	calmodulin binding
GO:0005524	11097	ATP binding
GO:0005525	736	GTP binding
GO:0005542	14	folic acid binding
GO:0005576	137	extracellular region
GO:0005577	1	fibrinogen complex
GO:0005615	16	extracellular space
GO:0005618	12	cell wall
GO:0005622	1164	intracellular
GO:0005634	1	nucleus
GO:0005694	18	chromosome
GO:0005727	61	extrachromosomal circular DNA
GO:0005737	1032	cytoplasm
GO:0005739	1	mitochondrion
GO:0005747	1	mitochondrial respiratory chain complex I
GO:0005777	1	peroxisome
GO:0005783	1	endoplasmic reticulum
GO:0005789	1	endoplasmic reticulum membrane
GO:0005839	38	proteasome core complex
GO:0005840	1604	ribosome
GO:0005885	2	Arp2/3 protein complex
GO:0005886	176	plasma membrane
GO:0005887	35	integral component of plasma membrane
GO:0005925	1	focal adhesion
GO:0005975	3006	carbohydrate metabolic process
GO:0005976	22	polysaccharide metabolic process
GO:0005978	1	glycogen biosynthetic process
GO:0005980	23	glycogen catabolic process
GO:0005991	15	trehalose metabolic process
GO:0005992	32	trehalose biosynthetic process
GO:0005996	8	monosaccharide metabolic process
GO:0006004	23	fucose metabolic process
GO:0006006	75	glucose metabolic process
GO:0006007	27	glucose catabolic process
GO:0006011	3	UDP-glucose metabolic process
GO:0006012	32	galactose metabolic process
GO:0006013	16	mannose metabolic process
GO:0006021	10	inositol biosynthetic process
GO:0006024	1	glycosaminoglycan biosynthetic process
GO:0006031	1	chitin biosynthetic process
GO:0006032	2	chitin catabolic process
GO:0006040	17	amino sugar metabolic process
GO:0006047	76	UDP-N-acetylglucosamine metabolic process
GO:0006064	27	glucuronate catabolic process
GO:0006071	46	glycerol metabolic process
GO:0006084	31	acetyl-CoA metabolic process
GO:0006094	170	gluconeogenesis
GO:0006096	414	glycolytic process
GO:0006097	28	glyoxylate cycle
GO:0006098	22	pentose-phosphate shunt
GO:0006099	140	tricarboxylic acid cycle
GO:0006106	2	fumarate metabolic process
GO:0006109	30	regulation of carbohydrate metabolic process
GO:0006139	154	nucleobase-containing compound metabolic process
GO:0006164	188	purine nucleotide biosynthetic process
GO:0006165	46	nucleoside diphosphate phosphorylation
GO:0006177	52	GMP biosynthetic process
GO:0006182	12	cGMP biosynthetic process
GO:0006183	46	GTP biosynthetic process
GO:0006189	60	'de novo' IMP biosynthetic process
GO:0006198	7	cAMP catabolic process
GO:0006207	39	'de novo' pyrimidine nucleobase biosynthetic process
GO:0006213	4	pyrimidine nucleoside metabolic process
GO:0006221	78	pyrimidine nucleotide biosynthetic process
GO:0006228	46	UTP biosynthetic process
GO:0006231	56	dTMP biosynthetic process
GO:0006241	46	CTP biosynthetic process
GO:0006259	3	DNA metabolic process
GO:0006260	770	DNA replication
GO:0006265	498	DNA topological change
GO:0006269	43	DNA replication, synthesis of RNA primer
GO:0006270	3	DNA replication initiation
GO:0006274	1	DNA replication termination
GO:0006275	1	regulation of DNA replication
GO:0006276	4	plasmid maintenance
GO:0006281	597	DNA repair
GO:0006282	24	regulation of DNA repair
GO:0006284	192	base-excision repair
GO:0006289	43	nucleotide-excision repair
GO:0006298	222	mismatch repair
GO:0006303	33	double-strand break repair via nonhomologous end joining
GO:0006304	232	DNA modification
GO:0006306	320	DNA methylation
GO:0006308	21	DNA catabolic process
GO:0006310	675	DNA recombination
GO:0006313	1050	transposition, DNA-mediated
GO:0006323	2	DNA packaging
GO:0006351	439	transcription, DNA-templated
GO:0006352	663	DNA-templated transcription, initiation
GO:0006353	8	DNA-templated transcription, termination
GO:0006355	2563	regulation of transcription, DNA-templated
GO:0006357	1	regulation of transcription from RNA polymerase II promoter
GO:0006364	198	rRNA processing
GO:0006388	2	tRNA splicing, via endonucleolytic cleavage and ligation
GO:0006396	425	RNA processing
GO:0006400	110	tRNA modification
GO:0006401	33	RNA catabolic process
GO:0006402	7	mRNA catabolic process
GO:0006412	1633	translation
GO:0006413	113	translational initiation
GO:0006414	50	translational elongation
GO:0006415	153	translational termination
GO:0006418	985	tRNA aminoacylation for protein translation
GO:0006419	97	alanyl-tRNA aminoacylation
GO:0006420	88	arginyl-tRNA aminoacylation
GO:0006426	76	glycyl-tRNA aminoacylation
GO:0006432	6	phenylalanyl-tRNA aminoacylation
GO:0006433	16	prolyl-tRNA aminoacylation
GO:0006450	25	regulation of translational fidelity
GO:0006457	478	protein folding
GO:0006461	6	protein complex assembly
GO:0006464	148	cellular protein modification process
GO:0006468	258	protein phosphorylation
GO:0006470	4	protein dephosphorylation
GO:0006481	20	C-terminal protein methylation
GO:0006486	9	protein glycosylation
GO:0006488	1	dolichol-linked oligosaccharide biosynthetic process
GO:0006493	15	protein O-linked glycosylation
GO:0006505	2	GPI anchor metabolic process
GO:0006506	5	GPI anchor biosynthetic process
GO:0006508	1839	proteolysis
GO:0006511	3	ubiquitin-dependent protein catabolic process
GO:0006520	407	cellular amino acid metabolic process
GO:0006523	21	alanine biosynthetic process
GO:0006525	11	arginine metabolic process
GO:0006526	93	arginine biosynthetic process
GO:0006527	4	arginine catabolic process
GO:0006529	154	asparagine biosynthetic process
GO:0006535	2	cysteine biosynthetic process from serine
GO:0006537	80	glutamate biosynthetic process
GO:0006541	28	glutamine metabolic process
GO:0006545	26	glycine biosynthetic process
GO:0006546	103	glycine catabolic process
GO:0006555	54	methionine metabolic process
GO:0006556	54	S-adenosylmethionine biosynthetic process
GO:0006559	21	L-phenylalanine catabolic process
GO:0006568	71	tryptophan metabolic process
GO:0006570	21	tyrosine metabolic process
GO:0006571	39	tyrosine biosynthetic process
GO:0006605	35	protein targeting
GO:0006606	4	protein import into nucleus
GO:0006614	124	SRP-dependent cotranslational protein targeting to membrane
GO:0006629	285	lipid metabolic process
GO:0006631	133	fatty acid metabolic process
GO:0006633	139	fatty acid biosynthetic process
GO:0006635	1	fatty acid beta-oxidation
GO:0006665	32	sphingolipid metabolic process
GO:0006694	16	steroid biosynthetic process
GO:0006725	75	cellular aromatic compound metabolic process
GO:0006729	23	tetrahydrobiopterin biosynthetic process
GO:0006730	64	one-carbon metabolic process
GO:0006741	48	NADP biosynthetic process
GO:0006744	62	ubiquinone biosynthetic process
GO:0006749	48	glutathione metabolic process
GO:0006750	32	glutathione biosynthetic process
GO:0006760	29	folic acid-containing compound metabolic process
GO:0006777	136	Mo-molybdopterin cofactor biosynthetic process
GO:0006779	120	porphyrin-containing compound biosynthetic process
GO:0006783	40	heme biosynthetic process
GO:0006784	23	heme a biosynthetic process
GO:0006788	2	heme oxidation
GO:0006796	30	phosphate-containing compound metabolic process
GO:0006801	71	superoxide metabolic process
GO:0006807	400	nitrogen compound metabolic process
GO:0006808	67	regulation of nitrogen utilization
GO:0006810	4625	transport
GO:0006811	14	ion transport
GO:0006812	296	cation transport
GO:0006813	159	potassium ion transport
GO:0006814	85	sodium ion transport
GO:0006817	54	phosphate ion transport
GO:0006820	1	anion transport
GO:0006821	23	chloride transport
GO:0006824	2	cobalt ion transport
GO:0006827	12	high-affinity iron ion transmembrane transport
GO:0006835	51	dicarboxylic acid transport
GO:0006836	8	neurotransmitter transport
GO:0006855	105	drug transmembrane transport
GO:0006858	5	extracellular transport
GO:0006865	50	amino acid transport
GO:0006869	6	lipid transport
GO:0006878	1	cellular copper ion homeostasis
GO:0006879	84	cellular iron ion homeostasis
GO:0006885	25	regulation of pH
GO:0006886	33	intracellular protein transport
GO:0006887	2	exocytosis
GO:0006904	7	vesicle docking involved in exocytosis
GO:0006928	31	movement of cell or subcellular component
GO:0006935	404	chemotaxis
GO:0006950	256	response to stress
GO:0006952	1	defense response
GO:0006955	1	immune response
GO:0006979	108	response to oxidative stress
GO:0007005	6	mitochondrion organization
GO:0007016	1	cytoskeletal anchoring at plasma membrane
GO:0007049	114	cell cycle
GO:0007059	102	chromosome segregation
GO:0007067	1	mitotic nuclear division
GO:0007154	46	cell communication
GO:0007155	33	cell adhesion
GO:0007156	23	homophilic cell adhesion via plasma membrane adhesion molecules
GO:0007165	845	signal transduction
GO:0007186	9	G-protein coupled receptor signaling pathway
GO:0007219	1	Notch signaling pathway
GO:0007264	6	small GTPase mediated signal transduction
GO:0007275	1	multicellular organismal development
GO:0008013	4	beta-catenin binding
GO:0008026	82	ATP-dependent helicase activity
GO:0008033	315	tRNA processing
GO:0008047	18	enzyme activator activity
GO:0008080	464	N-acetyltransferase activity
GO:0008081	62	phosphoric diester hydrolase activity
GO:0008097	19	5S rRNA binding
GO:0008107	8	galactoside 2-alpha-L-fucosyltransferase activity
GO:0008108	32	UDP-glucose:hexose-1-phosphate uridylyltransferase activity
GO:0008113	62	peptide-methionine (S)-S-oxide reductase activity
GO:0008115	2	sarcosine oxidase activity
GO:0008121	3	ubiquinol-cytochrome-c reductase activity
GO:0008124	23	4-alpha-hydroxytetrahydrobiopterin dehydratase activity
GO:0008131	2	primary amine oxidase activity
GO:0008134	633	transcription factor binding
GO:0008137	151	NADH dehydrogenase (ubiquinone) activity
GO:0008138	4	protein tyrosine/serine/threonine phosphatase activity
GO:0008146	28	sulfotransferase activity
GO:0008152	5961	metabolic process
GO:0008168	950	methyltransferase activity
GO:0008170	320	N-methyltransferase activity
GO:0008171	34	O-methyltransferase activity
GO:0008173	242	RNA methyltransferase activity
GO:0008176	37	tRNA (guanine-N7-)-methyltransferase activity
GO:0008184	61	glycogen phosphorylase activity
GO:0008198	39	ferrous iron binding
GO:0008199	100	ferric iron binding
GO:0008201	1	heparin binding
GO:0008233	207	peptidase activity
GO:0008234	20	cysteine-type peptidase activity
GO:0008236	311	serine-type peptidase activity
GO:0008237	59	metallopeptidase activity
GO:0008239	2	dipeptidyl-peptidase activity
GO:0008253	11	5'-nucleotidase activity
GO:0008270	859	zinc ion binding
GO:0008272	131	sulfate transport
GO:0008289	12	lipid binding
GO:0008295	8	spermidine biosynthetic process
GO:0008299	147	isoprenoid biosynthetic process
GO:0008324	149	cation transmembrane transporter activity
GO:0008343	9	adult feeding behavior
GO:0008360	45	regulation of cell shape
GO:0008408	315	3'-5' exonuclease activity
GO:0008410	91	CoA-transferase activity
GO:0008417	6	fucosyltransferase activity
GO:0008430	7	selenium binding
GO:0008452	20	RNA ligase activity
GO:0008479	73	queuine tRNA-ribosyltransferase activity
GO:0008483	340	transaminase activity
GO:0008484	336	sulfuric ester hydrolase activity
GO:0008488	2	gamma-glutamyl carboxylase activity
GO:0008509	1	anion transmembrane transporter activity
GO:0008514	2	organic anion transmembrane transporter activity
GO:0008519	93	ammonium transmembrane transporter activity
GO:0008521	8	acetyl-CoA transporter activity
GO:0008531	6	riboflavin kinase activity
GO:0008534	3	oxidized purine nucleobase lesion DNA N-glycosylase activity
GO:0008556	20	potassium-transporting ATPase activity
GO:0008565	179	protein transporter activity
GO:0008608	1	attachment of spindle microtubules to kinetochore
GO:0008610	187	lipid biosynthetic process
GO:0008612	13	peptidyl-lysine modification to peptidyl-hypusine
GO:0008615	67	pyridoxine biosynthetic process
GO:0008616	156	queuosine biosynthetic process
GO:0008641	100	small protein activating enzyme activity
GO:0008643	2	carbohydrate transport
GO:0008645	16	hexose transport
GO:0008649	47	rRNA methyltransferase activity
GO:0008652	108	cellular amino acid biosynthetic process
GO:0008654	210	phospholipid biosynthetic process
GO:0008657	4	DNA topoisomerase (ATP-hydrolyzing) inhibitor activity
GO:0008658	201	penicillin binding
GO:0008661	88	1-deoxy-D-xylulose-5-phosphate synthase activity
GO:0008671	2	2-dehydro-3-deoxygalactonokinase activity
GO:0008677	21	2-dehydropantoate 2-reductase activity
GO:0008685	32	2-C-methyl-D-erythritol 2,4-cyclodiphosphate synthase activity
GO:0008686	34	3,4-dihydroxy-2-butanone-4-phosphate synthase activity
GO:0008703	101	5-amino-6-(5-phosphoribosylamino)uracil reductase activity
GO:0008704	2	5-carboxymethyl-2-hydroxymuconate delta-isomerase activity
GO:0008705	69	methionine synthase activity
GO:0008716	73	D-alanine-D-alanine ligase activity
GO:0008725	40	DNA-3-methyladenine glycosylase activity
GO:0008733	15	L-arabinose isomerase activity
GO:0008736	23	L-fucose isomerase activity
GO:0008740	14	L-rhamnose isomerase activity
GO:0008745	84	N-acetylmuramoyl-L-alanine amidase activity
GO:0008750	31	NAD(P)+ transhydrogenase (AB-specific) activity
GO:0008757	13	S-adenosylmethionine-dependent methyltransferase activity
GO:0008759	37	UDP-3-O-[3-hydroxymyristoyl] N-acetylglucosamine deacetylase activity
GO:0008762	122	UDP-N-acetylmuramate dehydrogenase activity
GO:0008767	24	UDP-galactopyranose mutase activity
GO:0008770	15	[acyl-carrier-protein] phosphodiesterase activity
GO:0008771	5	[citrate (pro-3S)-lyase] ligase activity
GO:0008772	16	[isocitrate dehydrogenase (NADP+)] kinase activity
GO:0008773	25	[protein-PII] uridylyltransferase activity
GO:0008774	10	acetaldehyde dehydrogenase (acetylating) activity
GO:0008791	1	arginine N-succinyltransferase activity
GO:0008792	3	arginine decarboxylase activity
GO:0008810	2	cellulase activity
GO:0008811	3	chloramphenicol O-acetyltransferase activity
GO:0008813	7	chorismate lyase activity
GO:0008814	5	citrate CoA-transferase activity
GO:0008817	20	cob(I)yrinic acid a,c-diamide adenosyltransferase activity
GO:0008818	20	cobalamin 5'-phosphate synthase activity
GO:0008829	4	dCTP deaminase activity
GO:0008830	44	dTDP-4-dehydrorhamnose 3,5-epimerase activity
GO:0008837	50	diaminopimelate epimerase activity
GO:0008839	46	4-hydroxy-tetrahydrodipicolinate reductase
GO:0008851	19	ethanolamine ammonia-lyase activity
GO:0008852	6	exodeoxyribonuclease I activity
GO:0008855	69	exodeoxyribonuclease VII activity
GO:0008880	16	glucuronate isomerase activity
GO:0008882	49	[glutamate-ammonia-ligase] adenylyltransferase activity
GO:0008883	61	glutamyl-tRNA reductase activity
GO:0008887	19	glycerate kinase activity
GO:0008897	40	holo-[acyl-carrier-protein] synthase activity
GO:0008898	91	S-adenosylmethionine-homocysteine S-methyltransferase activity
GO:0008899	17	homoserine O-succinyltransferase activity
GO:0008914	22	leucyltransferase activity
GO:0008915	41	lipid-A-disaccharide synthase activity
GO:0008924	7	malate dehydrogenase (quinone) activity
GO:0008927	11	mannonate dehydratase activity
GO:0008939	25	nicotinate-nucleotide-dimethylbenzimidazole phosphoribosyltransferase activity
GO:0008962	14	phosphatidylglycerophosphatase activity
GO:0008963	130	phospho-N-acetylmuramoyl-pentapeptide-transferase activity
GO:0008964	72	phosphoenolpyruvate carboxylase activity
GO:0008977	39	prephenate dehydrogenase activity
GO:0008982	27	protein-N(PI)-phosphohistidine-sugar phosphotransferase activity
GO:0008984	157	protein-glutamate methylesterase activity
GO:0008987	38	quinolinate synthetase A activity
GO:0009001	2	serine O-acetyltransferase activity
GO:0009002	51	serine-type D-Ala-D-Ala carboxypeptidase activity
GO:0009007	23	site-specific DNA-methyltransferase (adenine-specific) activity
GO:0009015	2	N-succinylarginine dihydrolase activity
GO:0009029	36	tetraacyldisaccharide 4'-kinase activity
GO:0009036	7	Type II site-specific deoxyribonuclease activity
GO:0009052	17	pentose-phosphate shunt, non-oxidative branch
GO:0009055	710	electron carrier activity
GO:0009056	11	catabolic process
GO:0009058	2478	biosynthetic process
GO:0009060	178	aerobic respiration
GO:0009073	62	aromatic amino acid family biosynthetic process
GO:0009082	3	branched-chain amino acid biosynthetic process
GO:0009086	87	methionine biosynthetic process
GO:0009089	96	lysine biosynthetic process via diaminopimelate
GO:0009094	50	L-phenylalanine biosynthetic process
GO:0009102	1	biotin biosynthetic process
GO:0009103	72	lipopolysaccharide biosynthetic process
GO:0009116	315	nucleoside metabolic process
GO:0009117	9	nucleotide metabolic process
GO:0009159	6	deoxyribonucleoside monophosphate catabolic process
GO:0009165	26	nucleotide biosynthetic process
GO:0009166	67	nucleotide catabolic process
GO:0009186	21	deoxyribonucleoside diphosphate metabolic process
GO:0009190	190	cyclic nucleotide biosynthetic process
GO:0009228	77	thiamine biosynthetic process
GO:0009229	9	thiamine diphosphate biosynthetic process
GO:0009231	257	riboflavin biosynthetic process
GO:0009236	222	cobalamin biosynthetic process
GO:0009245	114	lipid A biosynthetic process
GO:0009247	14	glycolipid biosynthetic process
GO:0009249	55	protein lipoylation
GO:0009252	9	peptidoglycan biosynthetic process
GO:0009253	101	peptidoglycan catabolic process
GO:0009254	20	peptidoglycan turnover
GO:0009264	2	deoxyribonucleotide catabolic process
GO:0009267	27	cellular response to starvation
GO:0009276	5	Gram-negative-bacterium-type cell wall
GO:0009279	45	cell outer membrane
GO:0009288	64	bacterial-type flagellum
GO:0009289	6	pilus
GO:0009291	10	unidirectional conjugation
GO:0009294	52	DNA mediated transformation
GO:0009295	12	nucleoid
GO:0009306	246	protein secretion
GO:0009307	37	DNA restriction-modification system
GO:0009308	2	amine metabolic process
GO:0009312	2	oligosaccharide biosynthetic process
GO:0009317	28	acetyl-CoA carboxylase complex
GO:0009318	15	exodeoxyribonuclease VII complex
GO:0009341	45	beta-galactosidase complex
GO:0009346	5	citrate lyase complex
GO:0009349	38	riboflavin synthase complex
GO:0009360	120	DNA polymerase III complex
GO:0009372	2	quorum sensing
GO:0009378	102	four-way junction helicase activity
GO:0009394	4	2'-deoxyribonucleotide metabolic process
GO:0009396	134	folic acid-containing compound biosynthetic process
GO:0009399	21	nitrogen fixation
GO:0009401	52	phosphoenolpyruvate-dependent sugar phosphotransferase system
GO:0009403	17	toxin biosynthetic process
GO:0009404	1	toxin metabolic process
GO:0009405	9	pathogenesis
GO:0009411	9	response to UV
GO:0009425	33	bacterial-type flagellum basal body
GO:0009427	14	bacterial-type flagellum basal body, distal rod, L ring
GO:0009428	24	bacterial-type flagellum basal body, distal rod, P ring
GO:0009432	64	SOS response
GO:0009435	75	NAD biosynthetic process
GO:0009439	2	cyanate metabolic process
GO:0009446	23	putrescine biosynthetic process
GO:0009451	311	RNA modification
GO:0009496	2	plastoquinol--plastocyanin reductase activity
GO:0009521	1	photosystem
GO:0009522	2	photosystem I
GO:0009579	2	thylakoid
GO:0009584	41	detection of visible light
GO:0009607	2	response to biotic stimulus
GO:0009678	84	hydrogen-translocating pyrophosphatase activity
GO:0009767	1	photosynthetic electron transport chain
GO:0009772	3	photosynthetic electron transport in photosystem II
GO:0009847	8	spore germination
GO:0009877	2	nodulation
GO:0009882	9	blue light photoreceptor activity
GO:0009916	1	alternative oxidase activity
GO:0009976	2	tocopherol cyclase activity
GO:0009982	267	pseudouridine synthase activity
GO:0010033	43	response to organic substance
GO:0010038	12	response to metal ion
GO:0010181	269	FMN binding
GO:0010309	1	acireductone dioxygenase [iron(II)-requiring] activity
GO:0010498	24	proteasomal protein catabolic process
GO:0015002	47	heme-copper terminal oxidase activity
GO:0015031	274	protein transport
GO:0015035	127	protein disulfide oxidoreductase activity
GO:0015074	861	DNA integration
GO:0015075	1	ion transmembrane transporter activity
GO:0015078	147	hydrogen ion transmembrane transporter activity
GO:0015079	102	potassium ion transmembrane transporter activity
GO:0015087	2	cobalt ion transmembrane transporter activity
GO:0015093	63	ferrous iron transmembrane transporter activity
GO:0015099	8	nickel cation transmembrane transporter activity
GO:0015109	58	chromate transmembrane transporter activity
GO:0015114	2	phosphate ion transmembrane transporter activity
GO:0015116	131	sulfate transmembrane transporter activity
GO:0015128	15	gluconate transmembrane transporter activity
GO:0015129	32	lactate transmembrane transporter activity
GO:0015144	1	carbohydrate transmembrane transporter activity
GO:0015153	16	rhamnose transmembrane transporter activity
GO:0015159	47	polysaccharide transmembrane transporter activity
GO:0015171	187	amino acid transmembrane transporter activity
GO:0015204	4	urea transmembrane transporter activity
GO:0015225	5	biotin transporter activity
GO:0015232	15	heme transporter activity
GO:0015234	2	thiamine transmembrane transporter activity
GO:0015238	105	drug transmembrane transporter activity
GO:0015288	1	porin activity
GO:0015297	105	antiporter activity
GO:0015299	150	solute:proton antiporter activity
GO:0015321	12	sodium-dependent phosphate transmembrane transporter activity
GO:0015385	3	sodium:proton antiporter activity
GO:0015450	9	P-P-bond-hydrolysis-driven protein transmembrane transporter activity
GO:0015501	4	glutamate:sodium symporter activity
GO:0015556	15	C4-dicarboxylate transmembrane transporter activity
GO:0015558	2	p-aminobenzoyl-glutamate uptake transmembrane transporter activity
GO:0015627	19	type II protein secretion system complex
GO:0015628	19	protein secretion by the type II secretion system
GO:0015629	2	actin cytoskeleton
GO:0015643	1	toxic substance binding
GO:0015649	2	2-keto-3-deoxygluconate:proton symporter activity
GO:0015655	11	alanine:sodium symporter activity
GO:0015684	63	ferrous iron transport
GO:0015696	93	ammonium transport
GO:0015703	58	chromate transport
GO:0015711	2	organic anion transport
GO:0015727	32	lactate transport
GO:0015740	15	C4-dicarboxylate transport
GO:0015774	57	polysaccharide transport
GO:0015813	4	L-glutamate transport
GO:0015878	5	biotin transport
GO:0015886	18	heme transport
GO:0015888	2	thiamine transport
GO:0015923	16	mannosidase activity
GO:0015926	22	glucosidase activity
GO:0015930	80	glutamate synthase activity
GO:0015934	21	large ribosomal subunit
GO:0015936	13	coenzyme A metabolic process
GO:0015937	40	coenzyme A biosynthetic process
GO:0015940	91	pantothenate biosynthetic process
GO:0015948	70	methanogenesis
GO:0015969	22	guanosine tetraphosphate metabolic process
GO:0015977	72	carbon fixation
GO:0015979	118	photosynthesis
GO:0015986	245	ATP synthesis coupled proton transport
GO:0015991	51	ATP hydrolysis coupled proton transport
GO:0015992	87	proton transport
GO:0015995	118	chlorophyll biosynthetic process
GO:0016020	7812	membrane
GO:0016021	4352	integral component of membrane
GO:0016032	1	viral process
GO:0016037	1	light absorption
GO:0016042	15	lipid catabolic process
GO:0016051	34	carbohydrate biosynthetic process
GO:0016055	4	Wnt signaling pathway
GO:0016114	174	terpenoid biosynthetic process
GO:0016117	15	carotenoid biosynthetic process
GO:0016149	26	translation release factor activity, codon specific
GO:0016151	110	nickel cation binding
GO:0016153	37	urocanate hydratase activity
GO:0016158	5	3-phytase activity
GO:0016168	1	chlorophyll binding
GO:0016192	1	vesicle-mediated transport
GO:0016209	217	antioxidant activity
GO:0016226	165	iron-sulfur cluster assembly
GO:0016301	270	kinase activity
GO:0016310	268	phosphorylation
GO:0016311	54	dephosphorylation
GO:0016407	14	acetyltransferase activity
GO:0016429	13	tRNA (adenine-N1-)-methyltransferase activity
GO:0016433	1	rRNA (adenine) methyltransferase activity
GO:0016459	5	myosin complex
GO:0016462	18	pyrophosphatase activity
GO:0016491	5520	oxidoreductase activity
GO:0016567	5	protein ubiquitination
GO:0016592	1	mediator complex
GO:0016597	73	amino acid binding
GO:0016598	15	protein arginylation
GO:0016607	1	nuclear speck
GO:0016614	100	oxidoreductase activity, acting on CH-OH group of donors
GO:0016616	299	oxidoreductase activity, acting on the CH-OH group of donors, NAD or NADP as acceptor
GO:0016620	188	oxidoreductase activity, acting on the aldehyde or oxo group of donors, NAD or NADP as acceptor
GO:0016624	110	oxidoreductase activity, acting on the aldehyde or oxo group of donors, disulfide as acceptor
GO:0016625	70	oxidoreductase activity, acting on the aldehyde or oxo group of donors, iron-sulfur protein as acceptor
GO:0016627	531	oxidoreductase activity, acting on the CH-CH group of donors
GO:0016638	80	oxidoreductase activity, acting on the CH-NH2 group of donors
GO:0016645	12	oxidoreductase activity, acting on the CH-NH group of donors
GO:0016651	161	oxidoreductase activity, acting on NAD(P)H
GO:0016655	10	oxidoreductase activity, acting on NAD(P)H, quinone or similar compound as acceptor
GO:0016702	1	oxidoreductase activity, acting on single donors with incorporation of molecular oxygen, incorporation of two atoms of oxygen
GO:0016705	222	oxidoreductase activity, acting on paired donors, with incorporation or reduction of molecular oxygen
GO:0016706	11	oxidoreductase activity, acting on paired donors, with incorporation or reduction of molecular oxygen, 2-oxoglutarate as one donor, and incorporation of one atom each of oxygen into both donors
GO:0016708	48	oxidoreductase activity, acting on paired donors, with incorporation or reduction of molecular oxygen, NAD(P)H as one donor, and incorporation of two atoms of oxygen into one donor
GO:0016714	12	oxidoreductase activity, acting on paired donors, with incorporation or reduction of molecular oxygen, reduced pteridine as one donor, and incorporation of one atom of oxygen
GO:0016730	2	oxidoreductase activity, acting on iron-sulfur proteins as donors
GO:0016740	435	transferase activity
GO:0016742	141	hydroxymethyl-, formyl- and related transferase activity
GO:0016743	118	carboxyl- or carbamoyltransferase activity
GO:0016746	482	transferase activity, transferring acyl groups
GO:0016747	468	transferase activity, transferring acyl groups other than amino-acyl groups
GO:0016755	9	transferase activity, transferring amino-acyl groups
GO:0016756	3	glutathione gamma-glutamylcysteinyltransferase activity
GO:0016757	268	transferase activity, transferring glycosyl groups
GO:0016758	108	transferase activity, transferring hexosyl groups
GO:0016760	5	cellulose synthase (UDP-forming) activity
GO:0016763	6	transferase activity, transferring pentosyl groups
GO:0016765	180	transferase activity, transferring alkyl or aryl (other than methyl) groups
GO:0016772	177	transferase activity, transferring phosphorus-containing groups
GO:0016773	202	phosphotransferase activity, alcohol group as acceptor
GO:0016774	58	phosphotransferase activity, carboxyl group as acceptor
GO:0016779	524	nucleotidyltransferase activity
GO:0016780	101	phosphotransferase activity, for other substituted phosphate groups
GO:0016783	24	sulfurtransferase activity
GO:0016787	1907	hydrolase activity
GO:0016788	121	hydrolase activity, acting on ester bonds
GO:0016790	18	thiolester hydrolase activity
GO:0016791	30	phosphatase activity
GO:0016798	54	hydrolase activity, acting on glycosyl bonds
GO:0016799	69	hydrolase activity, hydrolyzing N-glycosyl compounds
GO:0016805	56	dipeptidase activity
GO:0016810	295	hydrolase activity, acting on carbon-nitrogen (but not peptide) bonds
GO:0016811	7	hydrolase activity, acting on carbon-nitrogen (but not peptide) bonds, in linear amides
GO:0016813	42	hydrolase activity, acting on carbon-nitrogen (but not peptide) bonds, in linear amidines
GO:0016817	8	hydrolase activity, acting on acid anhydrides
GO:0016818	113	hydrolase activity, acting on acid anhydrides, in phosphorus-containing anhydrides
GO:0016820	10	hydrolase activity, acting on acid anhydrides, catalyzing transmembrane movement of substances
GO:0016829	283	lyase activity
GO:0016831	101	carboxy-lyase activity
GO:0016832	59	aldehyde-lyase activity
GO:0016836	49	hydro-lyase activity
GO:0016840	2	carbon-nitrogen lyase activity
GO:0016841	38	ammonia-lyase activity
GO:0016844	7	strictosidine synthase activity
GO:0016846	22	carbon-sulfur lyase activity
GO:0016849	190	phosphorus-oxygen lyase activity
GO:0016851	101	magnesium chelatase activity
GO:0016852	18	sirohydrochlorin cobaltochelatase activity
GO:0016853	216	isomerase activity
GO:0016857	52	racemase and epimerase activity, acting on carbohydrates and derivatives
GO:0016861	26	intramolecular oxidoreductase activity, interconverting aldoses and ketoses
GO:0016866	123	intramolecular transferase activity
GO:0016868	151	intramolecular transferase activity, phosphotransferases
GO:0016872	11	intramolecular lyase activity
GO:0016874	59	ligase activity
GO:0016876	143	ligase activity, forming aminoacyl-tRNA and related compounds
GO:0016884	137	carbon-nitrogen ligase activity, with glutamine as amido-N-donor
GO:0016887	2957	ATPase activity
GO:0016888	71	endodeoxyribonuclease activity, producing 5'-phosphomonoesters
GO:0016901	91	oxidoreductase activity, acting on the CH-OH group of donors, quinone or similar compound as acceptor
GO:0016903	124	oxidoreductase activity, acting on the aldehyde or oxo group of donors
GO:0016987	642	sigma factor activity
GO:0016989	2	sigma factor antagonist activity
GO:0016993	10	precorrin-8X methylmutase activity
GO:0016994	4	precorrin-6A reductase activity
GO:0016998	38	cell wall macromolecule catabolic process
GO:0017000	40	antibiotic biosynthetic process
GO:0017003	13	protein-heme linkage
GO:0017004	199	cytochrome complex assembly
GO:0017009	6	protein-phycocyanobilin linkage
GO:0017013	36	protein flavinylation
GO:0017025	1	TBP-class protein binding
GO:0017038	128	protein import
GO:0017150	96	tRNA dihydrouridine synthase activity
GO:0017153	51	sodium:dicarboxylate symporter activity
GO:0017172	2	cysteine dioxygenase activity
GO:0017187	2	peptidyl-glutamic acid carboxylation
GO:0018024	1	histone-lysine N-methyltransferase activity
GO:0018112	13	proline racemase activity
GO:0018193	7	peptidyl-amino acid modification
GO:0018298	41	protein-chromophore linkage
GO:0018580	95	nitronate monooxygenase activity
GO:0018836	4	alkylmercury lyase activity
GO:0019008	57	molybdopterin synthase complex
GO:0019012	2	virion
GO:0019028	7	viral capsid
GO:0019031	5	viral envelope
GO:0019058	5	viral life cycle
GO:0019064	2	fusion of virus membrane with host plasma membrane
GO:0019068	1	virion assembly
GO:0019069	5	viral capsid assembly
GO:0019072	1	viral genome packaging
GO:0019076	2	viral release from host cell
GO:0019087	2	transformation of host cell by virus
GO:0019089	1	transmission of virus
GO:0019239	37	deaminase activity
GO:0019281	17	L-methionine biosynthetic process from homoserine via O-succinyl-L-homoserine and cystathionine
GO:0019288	42	isopentenyl diphosphate biosynthetic process, methylerythritol 4-phosphate pathway
GO:0019295	9	coenzyme M biosynthetic process
GO:0019299	22	rhamnose metabolic process
GO:0019307	2	mannose biosynthetic process
GO:0019354	13	siroheme biosynthetic process
GO:0019385	2	methanogenesis, from acetate
GO:0019402	2	galactitol metabolic process
GO:0019439	60	aromatic compound catabolic process
GO:0019441	33	tryptophan catabolic process to kynurenine
GO:0019475	17	L-lysine catabolic process to acetate
GO:0019478	26	D-amino acid catabolic process
GO:0019491	1	ectoine biosynthetic process
GO:0019543	4	propionate catabolic process
GO:0019551	54	glutamate catabolic process to 2-oxoglutarate
GO:0019605	2	butyrate metabolic process
GO:0019627	6	urea metabolic process
GO:0019634	1	organic phosphonate metabolic process
GO:0019645	6	anaerobic electron transport chain
GO:0019646	2	aerobic electron transport chain
GO:0019684	4	photosynthesis, light reaction
GO:0019700	1	organic phosphonate catabolic process
GO:0019748	2	secondary metabolic process
GO:0019752	75	carboxylic acid metabolic process
GO:0019825	27	oxygen binding
GO:0019843	173	rRNA binding
GO:0019867	227	outer membrane
GO:0019882	1	antigen processing and presentation
GO:0019941	24	modification-dependent protein catabolic process
GO:0020037	835	heme binding
GO:0022857	85	transmembrane transporter activity
GO:0022900	4	electron transport chain
GO:0022904	57	respiratory electron transport chain
GO:0030001	212	metal ion transport
GO:0030089	1	phycobilisome
GO:0030126	1	COPI vesicle coat
GO:0030145	41	manganese ion binding
GO:0030151	45	molybdenum ion binding
GO:0030163	39	protein catabolic process
GO:0030168	1	platelet activation
GO:0030170	1208	pyridoxal phosphate binding
GO:0030234	67	enzyme regulator activity
GO:0030244	8	cellulose biosynthetic process
GO:0030245	2	cellulose catabolic process
GO:0030246	393	carbohydrate binding
GO:0030255	3	protein secretion by the type IV secretion system
GO:0030259	70	lipid glycosylation
GO:0030261	6	chromosome condensation
GO:0030284	1	estrogen receptor activity
GO:0030288	152	outer membrane-bounded periplasmic space
GO:0030430	2	host cell cytoplasm
GO:0030435	1	sporulation resulting in formation of a cellular spore
GO:0030488	10	tRNA methylation
GO:0030599	1	pectinesterase activity
GO:0030674	1	protein binding, bridging
GO:0030694	3	bacterial-type flagellum basal body, rod
GO:0030833	2	regulation of actin filament polymerization
GO:0030955	87	potassium ion binding
GO:0030976	361	thiamine pyrophosphate binding
GO:0030983	165	mismatched DNA binding
GO:0031167	43	rRNA methylation
GO:0031388	19	organic acid phosphorylation
GO:0031404	1	chloride ion binding
GO:0031411	1	gas vesicle
GO:0031412	1	gas vesicle organization
GO:0031419	326	cobalamin binding
GO:0031461	3	cullin-RING ubiquitin ligase complex
GO:0031515	10	tRNA (m1A) methyltransferase complex
GO:0031554	63	regulation of DNA-templated transcription, termination
GO:0031564	27	transcription antitermination
GO:0031625	3	ubiquitin protein ligase binding
GO:0032099	9	negative regulation of appetite
GO:0032259	49	methylation
GO:0032324	69	molybdopterin cofactor biosynthetic process
GO:0032328	11	alanine transport
GO:0032775	23	DNA methylation on adenine
GO:0032784	74	regulation of DNA-templated transcription, elongation
GO:0032955	9	regulation of barrier septum assembly
GO:0033014	209	tetrapyrrole biosynthetic process
GO:0033177	32	proton-transporting two-sector ATPase complex, proton-transporting domain
GO:0033178	4	proton-transporting two-sector ATPase complex, catalytic domain
GO:0033179	15	proton-transporting V-type ATPase, V0 domain
GO:0033539	18	fatty acid beta-oxidation using acyl-CoA dehydrogenase
GO:0033573	12	high-affinity iron permease complex
GO:0033739	26	preQ1 synthase activity
GO:0033743	39	peptide-methionine (R)-S-oxide reductase activity
GO:0033856	33	pyridoxine 5'-phosphate synthase activity
GO:0033990	1	ectoine synthase activity
GO:0034194	2	D-galactonate catabolic process
GO:0034219	1	carbohydrate transmembrane transport
GO:0034220	3	ion transmembrane transport
GO:0034257	12	nicotinamide riboside transmembrane transporter activity
GO:0034258	12	nicotinamide riboside transport
GO:0034314	2	Arp2/3 complex-mediated actin nucleation
GO:0034477	9	U6 snRNA 3'-end processing
GO:0034618	6	arginine binding
GO:0034968	1	histone lysine methylation
GO:0035429	15	gluconate transmembrane transport
GO:0035435	2	phosphate ion transmembrane transport
GO:0035438	19	cyclic-di-GMP binding
GO:0035444	8	nickel cation transmembrane transport
GO:0035556	190	intracellular signal transduction
GO:0036094	2	small molecule binding
GO:0036361	57	racemase activity, acting on amino acids and derivatives
GO:0042025	3	host cell nucleus
GO:0042128	47	nitrate assimilation
GO:0042132	48	fructose 1,6-bisphosphate 1-phosphatase activity
GO:0042157	6	lipoprotein metabolic process
GO:0042158	55	lipoprotein biosynthetic process
GO:0042246	4	tissue regeneration
GO:0042254	52	ribosome biogenesis
GO:0042262	2	DNA protection
GO:0042279	26	nitrite reductase (cytochrome, ammonia-forming) activity
GO:0042393	4	histone binding
GO:0042398	28	cellular modified amino acid biosynthetic process
GO:0042410	1	6-carboxyhexanoate-CoA ligase activity
GO:0042545	1	cell wall modification
GO:0042558	82	pteridine-containing compound metabolic process
GO:0042578	25	phosphoric ester hydrolase activity
GO:0042597	112	periplasmic space
GO:0042613	1	MHC class II protein complex
GO:0042619	44	poly-hydroxybutyrate biosynthetic process
GO:0042626	403	ATPase activity, coupled to transmembrane movement of substances
GO:0042651	2	thylakoid membrane
GO:0042710	2	biofilm formation
GO:0042729	2	DASH complex
GO:0042742	1	defense response to bacterium
GO:0042773	52	ATP synthesis coupled electron transport
GO:0042803	65	protein homodimerization activity
GO:0042819	27	vitamin B6 biosynthetic process
GO:0042823	27	pyridoxal phosphate biosynthetic process
GO:0042916	1	alkylphosphonate transport
GO:0042919	6	benzoate transport
GO:0042925	6	benzoate transporter activity
GO:0043039	199	tRNA aminoacylation
GO:0043043	23	peptide biosynthetic process
GO:0043115	13	precorrin-2 dehydrogenase activity
GO:0043140	89	ATP-dependent 3'-5' DNA helicase activity
GO:0043158	1	heterocyst differentiation
GO:0043165	10	Gram-negative-bacterium-type cell outer membrane assembly
GO:0043169	222	cation binding
GO:0043190	91	ATP-binding cassette (ABC) transporter complex
GO:0043231	3	intracellular membrane-bounded organelle
GO:0043401	1	steroid hormone mediated signaling pathway
GO:0043419	5	urea catabolic process
GO:0043461	1	proton-transporting ATP synthase complex assembly
GO:0043531	64	ADP binding
GO:0043565	389	sequence-specific DNA binding
GO:0043571	2	maintenance of CRISPR repeat elements
GO:0043752	17	adenosylcobinamide kinase activity
GO:0043768	2	S-ribosylhomocysteine lyase activity
GO:0043772	39	acyl-phosphate glycerol-3-phosphate acyltransferase activity
GO:0044163	2	host cytoskeleton
GO:0044237	44	cellular metabolic process
GO:0044238	35	primary metabolic process
GO:0044262	86	cellular carbohydrate metabolic process
GO:0044341	12	sodium-dependent phosphate transport
GO:0044780	17	bacterial-type flagellum assembly
GO:0044781	3	bacterial-type flagellum organization
GO:0045017	57	glycerolipid biosynthetic process
GO:0045156	3	electron transporter, transferring electrons within the cyclic electron transport pathway of photosynthesis activity
GO:0045261	96	proton-transporting ATP synthase complex, catalytic core F(1)
GO:0045263	46	proton-transporting ATP synthase complex, coupling factor F(o)
GO:0045300	6	acyl-[acyl-carrier-protein] desaturase activity
GO:0045454	219	cell redox homeostasis
GO:0045493	8	xylan catabolic process
GO:0045502	12	dynein binding
GO:0045892	34	negative regulation of transcription, DNA-templated
GO:0045893	20	positive regulation of transcription, DNA-templated
GO:0045944	1	positive regulation of transcription from RNA polymerase II promoter
GO:0046034	3	ATP metabolic process
GO:0046080	54	dUTP metabolic process
GO:0046168	22	glycerol-3-phosphate catabolic process
GO:0046353	7	aminoglycoside 3-N-acetyltransferase activity
GO:0046373	37	L-arabinose metabolic process
GO:0046406	2	magnesium protoporphyrin IX methyltransferase activity
GO:0046411	2	2-keto-3-deoxygluconate transport
GO:0046413	4	organomercury catabolic process
GO:0046417	19	chorismate metabolic process
GO:0046429	54	4-hydroxy-3-methylbut-2-en-1-yl diphosphate synthase activity
GO:0046439	2	L-cysteine metabolic process
GO:0046537	17	2,3-bisphosphoglycerate-independent phosphoglycerate mutase activity
GO:0046556	37	alpha-L-arabinofuranosidase activity
GO:0046559	8	alpha-glucuronidase activity
GO:0046653	2	tetrahydrofolate metabolic process
GO:0046677	11	response to antibiotic
GO:0046685	8	response to arsenic-containing substance
GO:0046688	6	response to copper ion
GO:0046718	2	viral entry into host cell
GO:0046789	1	host cell surface receptor binding
GO:0046854	88	phosphatidylinositol phosphorylation
GO:0046872	1289	metal ion binding
GO:0046873	142	metal ion transmembrane transporter activity
GO:0046912	86	transferase activity, transferring acyl groups, acyl groups converted into alkyl on transfer
GO:0046914	23	transition metal ion binding
GO:0046917	4	triphosphoribosyl-dephospho-CoA synthase activity
GO:0046933	145	proton-transporting ATP synthase activity, rotational mechanism
GO:0046938	3	phytochelatin biosynthetic process
GO:0046961	100	proton-transporting ATPase activity, rotational mechanism
GO:0046983	192	protein dimerization activity
GO:0046999	2	regulation of conjugation
GO:0047200	3	tetrahydrodipicolinate N-acetyltransferase activity
GO:0047355	4	CDP-glycerol glycerophosphotransferase activity
GO:0047547	4	2-methylcitrate dehydratase activity
GO:0047989	2	hydroxybutyrate-dimer hydrolase activity
GO:0048027	2	mRNA 5'-UTR binding
GO:0048029	8	monosaccharide binding
GO:0048037	94	cofactor binding
GO:0048038	200	quinone binding
GO:0048193	1	Golgi vesicle transport
GO:0048280	8	vesicle fusion with Golgi apparatus
GO:0048472	25	threonine-phosphate decarboxylase activity
GO:0048511	23	rhythmic process
GO:0050080	7	malonyl-CoA decarboxylase activity
GO:0050144	6	nucleoside deoxyribosyltransferase activity
GO:0050151	12	oleate hydratase activity
GO:0050215	4	propanediol dehydratase activity
GO:0050380	54	undecaprenyl-diphosphatase activity
GO:0050385	2	ureidoglycolate lyase activity
GO:0050518	42	2-C-methyl-D-erythritol 4-phosphate cytidylyltransferase activity
GO:0050532	18	2-phosphosulfolactate phosphatase activity
GO:0050568	32	protein-glutamine glutaminase activity
GO:0050570	34	4-hydroxythreonine-4-phosphate dehydrogenase activity
GO:0050660	518	flavin adenine dinucleotide binding
GO:0050661	186	NADP binding
GO:0050662	684	coenzyme binding
GO:0050750	1	low-density lipoprotein particle receptor binding
GO:0050797	20	thymidylate synthase (FAD) activity
GO:0050920	16	regulation of chemotaxis
GO:0050992	42	dimethylallyl diphosphate biosynthetic process
GO:0051073	20	adenosylcobinamide-GDP ribazoletransferase activity
GO:0051082	140	unfolded protein binding
GO:0051087	53	chaperone binding
GO:0051156	9	glucose 6-phosphate metabolic process
GO:0051188	17	cofactor biosynthetic process
GO:0051191	1	prosthetic group biosynthetic process
GO:0051205	39	protein insertion into membrane
GO:0051258	1	protein polymerization
GO:0051259	16	protein oligomerization
GO:0051262	18	protein tetramerization
GO:0051276	1	chromosome organization
GO:0051287	676	NAD binding
GO:0051301	227	cell division
GO:0051304	35	chromosome separation
GO:0051536	1774	iron-sulfur cluster binding
GO:0051537	132	2 iron, 2 sulfur cluster binding
GO:0051539	142	4 iron, 4 sulfur cluster binding
GO:0051603	38	proteolysis involved in cellular protein catabolic process
GO:0051745	42	4-hydroxy-3-methylbut-2-en-1-yl diphosphate reductase activity
GO:0051775	2	response to redox state
GO:0051782	5	negative regulation of cell division
GO:0051920	42	peroxiredoxin activity
GO:0052689	1	carboxylic ester hydrolase activity
GO:0052855	37	ADP-dependent NAD(P)H-hydrate dehydratase activity
GO:0052861	19	glucan endo-1,3-beta-glucanase activity, C-3 substituted reducing group
GO:0052862	19	glucan endo-1,4-beta-glucanase activity, C-3 substituted reducing group
GO:0055070	11	copper ion homeostasis
GO:0055085	2371	transmembrane transport
GO:0055114	8893	oxidation-reduction process
GO:0061024	43	membrane organization
GO:0070008	56	serine-type exopeptidase activity
GO:0070402	27	NADPH binding
GO:0070403	35	NAD+ binding
GO:0070475	13	rRNA base methylation
GO:0070569	6	uridylyltransferase activity
GO:0070694	6	deoxyribonucleoside 5'-monophosphate N-glycosidase activity
GO:0071555	56	cell wall organization
GO:0071805	102	potassium ion transmembrane transport
GO:0071918	4	urea transmembrane transport
GO:0071949	21	FAD binding
GO:0071973	168	bacterial-type flagellum-dependent cell motility
GO:0072686	2	mitotic spindle
GO:0075521	2	microtubule-dependent intracellular transport of viral material towards nucleus
GO:1902208	8	regulation of bacterial-type flagellum assembly
GO:1902209	2	negative regulation of bacterial-type flagellum assembly
GO:1902604	2	p-aminobenzoyl-glutamate transmembrane transport

## Sheet: S4
KEGG of ABS1 sample from Samiti Lake
K00001	236	alcohol dehydrogenase [EC:1.1.1.1]
K00002	23	alcohol dehydrogenase (NADP+) [EC:1.1.1.2]
K00003	110	homoserine dehydrogenase [EC:1.1.1.3]
K00004	3	(R,R)-butanediol dehydrogenase / diacetyl reductase [EC:1.1.1.4
K00005	16	glycerol dehydrogenase [EC:1.1.1.6]
K00008	22	L-iditol 2-dehydrogenase [EC:1.1.1.14]
K00009	7	mannitol-1-phosphate 5-dehydrogenase [EC:1.1.1.17]
K00010	127	myo-inositol 2-dehydrogenase [EC:1.1.1.18]
K00011	2	aldehyde reductase [EC:1.1.1.21]
K00012	78	UDPglucose 6-dehydrogenase [EC:1.1.1.22]
K00013	88	histidinol dehydrogenase [EC:1.1.1.23]
K00014	45	shikimate dehydrogenase [EC:1.1.1.25]
K00015	21	glyoxylate reductase [EC:1.1.1.26]
K00016	37	L-lactate dehydrogenase [EC:1.1.1.27]
K00018	29	glycerate dehydrogenase [EC:1.1.1.29]
K00019	20	3-hydroxybutyrate dehydrogenase [EC:1.1.1.30]
K00020	46	3-hydroxyisobutyrate dehydrogenase [EC:1.1.1.31]
K00021	10	3-hydroxy-3-methylglutaryl-CoA reductase [EC:1.1.1.34]
K00023	42	acetoacetyl-CoA reductase [EC:1.1.1.36]
K00024	97	malate dehydrogenase [EC:1.1.1.37]
K00027	59	malate dehydrogenase (oxaloacetate-decarboxylating) [EC:1.1.1.38]
K00028	5	malate dehydrogenase (decarboxylating) [EC:1.1.1.39]
K00029	95	malate dehydrogenase (oxaloacetate-decarboxylating)(NADP+)
K00030	22	isocitrate dehydrogenase (NAD+) [EC:1.1.1.41]
K00031	88	isocitrate dehydrogenase [EC:1.1.1.42]
K00033	79	6-phosphogluconate dehydrogenase [EC:1.1.1.44]
K00034	35	glucose 1-dehydrogenase [EC:1.1.1.47]
K00035	3	D-galactose 1-dehydrogenase [EC:1.1.1.48]
K00036	170	glucose-6-phosphate 1-dehydrogenase [EC:1.1.1.49]
K00038	9	3alpha(or 20beta)-hydroxysteroid dehydrogenase [EC:1.1.1.53]
K00039	3	ribitol 2-dehydrogenase [EC:1.1.1.56]
K00040	1	fructuronate reductase [EC:1.1.1.57]
K00041	6	tagaturonate reductase [EC:1.1.1.58]
K00042	51	2-hydroxy-3-oxopropionate reductase [EC:1.1.1.60]
K00043	7	4-hydroxybutyrate dehydrogenase [EC:1.1.1.61]
K00044	12	estradiol 17beta-dehydrogenase [EC:1.1.1.62]
K00045	2	mannitol 2-dehydrogenase [EC:1.1.1.67]
K00046	43	gluconate 5-dehydrogenase [EC:1.1.1.69]
K00048	23	lactaldehyde reductase [EC:1.1.1.77]
K00050	29	hydroxypyruvate reductase [EC:1.1.1.81]
K00051	4	malate dehydrogenase (NADP+) [EC:1.1.1.82]
K00052	73	3-isopropylmalate dehydrogenase [EC:1.1.1.85]
K00053	51	ketol-acid reductoisomerase [EC:1.1.1.86]
K00054	11	hydroxymethylglutaryl-CoA reductase [EC:1.1.1.88]
K00055	2	aryl-alcohol dehydrogenase [EC:1.1.1.90]
K00057	46	glycerol-3-phosphate dehydrogenase (NAD(P)+) [EC:1.1.1.94]
K00058	132	D-3-phosphoglycerate dehydrogenase [EC:1.1.1.95]
K00059	274	3-oxoacyl-[acyl-carrier protein] reductase [EC:1.1.1.100]
K00060	37	threonine 3-dehydrogenase [EC:1.1.1.103]
K00064	4	D-threo-aldose 1-dehydrogenase [EC:1.1.1.122]
K00065	40	2-deoxy-D-gluconate 3-dehydrogenase [EC:1.1.1.125]
K00066	6	GDP-mannose 6-dehydrogenase [EC:1.1.1.132]
K00067	78	dTDP-4-dehydrorhamnose reductase [EC:1.1.1.133]
K00068	12	sorbitol-6-phosphate 2-dehydrogenase [EC:1.1.1.140]
K00071	3	11beta-hydroxysteroid dehydrogenase [EC:1.1.1.146]
K00073	36	ureidoglycolate dehydrogenase [EC:1.1.1.154]
K00074	60	3-hydroxybutyryl-CoA dehydrogenase [EC:1.1.1.157]
K00075	55	UDP-N-acetylmuramate dehydrogenase [EC:1.1.1.158]
K00076	7	7-alpha-hydroxysteroid dehydrogenase [EC:1.1.1.159]
K00077	39	2-dehydropantoate 2-reductase [EC:1.1.1.169]
K00079	22	carbonyl reductase (NADPH) [EC:1.1.1.184]
K00082	9	5-amino-6-(5-phosphoribosylamino)uracil reductase [EC:1.1.1.193]
K00083	3	cinnamyl-alcohol dehydrogenase [EC:1.1.1.195]
K00086	18	1,3-propanediol dehydrogenase [EC:1.1.1.202]
K00087	48	xanthine dehydrogenase molybdenum-binding subunit [EC:1.17.1.4]
K00088	128	IMP dehydrogenase [EC:1.1.1.205]
K00090	4	gluconate 2-dehydrogenase [EC:1.1.1.215]
K00091	32	dihydroflavonol-4-reductase [EC:1.1.1.219]
K00094	1	galactitol-1-phosphate 5-dehydrogenase [EC:1.1.1.251]
K00096	4	glycerol-1-phosphate dehydrogenase [NAD(P)] [EC:1.1.1.261]
K00097	51	4-hydroxythreonine-4-phosphate dehydrogenase [EC:1.1.1.262]
K00098	1	L-idonate 5-dehydrogenase [EC:1.1.1.264]
K00099	72	1-deoxy-D-xylulose-5-phosphate reductoisomerase [EC:1.1.1.267]
K00100	570	Unclassified; E1.1.1.-
K00101	23	L-lactate dehydrogenase (cytochrome) [EC:1.1.2.3]
K00102	111	D-lactate dehydrogenase (cytochrome) [EC:1.1.2.4]
K00103	21	L-gulonolactone oxidase [EC:1.1.3.8]
K00104	96	glycolate oxidase [EC:1.1.3.15]
K00108	52	choline dehydrogenase [EC:1.1.99.1]
K00109	2	2-hydroxyglutarate dehydrogenase [EC:1.1.99.2]
K00111	65	glycerol-3-phosphate dehydrogenase [EC:1.1.5.3]
K00113	17	glycerol-3-phosphate dehydrogenase subunit C [EC:1.1.5.3]
K00114	33	alcohol dehydrogenase (acceptor) [EC:1.1.99.8]
K00116	27	malate dehydrogenase (quinone) [EC:1.1.5.4]
K00117	53	quinoprotein glucose dehydrogenase [EC:1.1.5.2]
K00118	24	glucose-fructose oxidoreductase [EC:1.1.99.28]
K00119	84	Unclassified; E1.1.99.-
K00120	128	Unclassified; E1.1.-.-
K00121	44	S-(hydroxymethyl)glutathione dehydrogenase / alcohol dehydrogenase
K00122	140	formate dehydrogenase [EC:1.2.1.2]
K00123	168	formate dehydrogenase, alpha subunit [EC:1.2.1.2]
K00124	54	formate dehydrogenase, beta subunit [EC:1.2.1.2]
K00127	22	formate dehydrogenase, gamma subunit [EC:1.2.1.2]
K00128	167	aldehyde dehydrogenase (NAD+) [EC:1.2.1.3]
K00129	7	aldehyde dehydrogenase (NAD(P)+) [EC:1.2.1.5]
K00130	60	betaine-aldehyde dehydrogenase [EC:1.2.1.8]
K00131	15	glyceraldehyde-3-phosphate dehydrogenase (NADP) [EC:1.2.1.9]
K00132	5	acetaldehyde dehydrogenase (acetylating) [EC:1.2.1.10]
K00133	57	aspartate-semialdehyde dehydrogenase [EC:1.2.1.11]
K00134	81	glyceraldehyde 3-phosphate dehydrogenase [EC:1.2.1.12]
K00135	86	succinate-semialdehyde dehydrogenase (NADP+) [EC:1.2.1.16]
K00137	21	aminobutyraldehyde dehydrogenase [EC:1.2.1.19]
K00138	19	aldehyde dehydrogenase [EC:1.2.1.-]
K00140	36	methylmalonate-semialdehyde dehydrogenase [EC:1.2.1.27]
K00141	2	benzaldehyde dehydrogenase (NAD) [EC:1.2.1.28]
K00145	64	N-acetyl-gamma-glutamyl-phosphate reductase [EC:1.2.1.38]
K00146	15	phenylacetaldehyde dehydrogenase [EC:1.2.1.39]
K00147	43	glutamate-5-semialdehyde dehydrogenase [EC:1.2.1.41]
K00148	2	glutathione-independent formaldehyde dehydrogenase [EC:1.2.1.46]
K00150	2	glyceraldehyde-3-phosphate dehydrogenase (NAD(P)) [EC:1.2.1.59]
K00151	18	5-carboxymethyl-2-hydroxymuconic-semialdehyde dehydrogenase
K00152	3	salicylaldehyde dehydrogenase [EC:1.2.1.65]
K00153	7	NAD/factor-dependent formaldehyde dehydrogenase [EC:1.2.1.66]
K00154	6	coniferyl-aldehyde dehydrogenase [EC:1.2.1.68]
K00155	83	Unclassified; E1.2.1.-
K00156	4	pyruvate dehydrogenase (cytochrome) [EC:1.2.2.2]
K00157	10	aldehyde oxidase [EC:1.2.3.1]
K00158	6	pyruvate oxidase [EC:1.2.3.3]
K00161	51	pyruvate dehydrogenase E1 component subunit alpha [EC:1.2.4.1]
K00162	73	pyruvate dehydrogenase E1 component subunit beta [EC:1.2.4.1]
K00163	72	pyruvate dehydrogenase E1 component [EC:1.2.4.1]
K00164	99	2-oxoglutarate dehydrogenase E1 component [EC:1.2.4.2]
K00166	24	2-oxoisovalerate dehydrogenase E1 component, alpha subunit
K00167	37	2-oxoisovalerate dehydrogenase E1 component, beta subunit
K00169	21	pyruvate ferredoxin oxidoreductase, alpha subunit [EC:1.2.7.1]
K00170	20	pyruvate ferredoxin oxidoreductase, beta subunit [EC:1.2.7.1]
K00171	12	pyruvate ferredoxin oxidoreductase, delta subunit [EC:1.2.7.1]
K00172	20	pyruvate ferredoxin oxidoreductase, gamma subunit [EC:1.2.7.1]
K00174	87	2-oxoglutarate ferredoxin oxidoreductase subunit alpha [EC:1.2.7.3]
K00175	59	2-oxoglutarate ferredoxin oxidoreductase subunit beta [EC:1.2.7.3]
K00176	19	2-oxoglutarate ferredoxin oxidoreductase subunit delta [EC:1.2.7.3]
K00177	25	2-oxoglutarate ferredoxin oxidoreductase subunit gamma [EC:1.2.7.3]
K00178	30	oxidoreductase containing iron-sulfur protein [EC:1.2.7.-]
K00179	34	indolepyruvate ferredoxin oxidoreductase, alpha subunit [EC:1.2.7.8]
K00180	36	indolepyruvate ferredoxin oxidoreductase, beta subunit [EC:1.2.7.8]
K00183	54	molybdopterin oxidoreductase, molybdopterin binding subunit
K00184	56	molybdopterin oxidoreductase, iron-sulfur binding subunit
K00185	50	molybdopterin oxidoreductase, membrane subunit [EC:1.2.7.-]
K00186	21	2-oxoisovalerate ferredoxin oxidoreductase, alpha subunit
K00187	16	2-oxoisovalerate ferredoxin oxidoreductase, beta subunit
K00194	1	carbon-monoxide dehydrogenase delta subunit [EC:1.2.99.2]
K00197	6	carbon-monoxide dehydrogenase gamma subunit [EC:1.2.99.2]
K00198	4	carbon-monoxide dehydrogenase catalytic subunit [EC:1.2.99.2]
K00202	2	formylmethanofuran dehydrogenase subunit C [EC:1.2.99.5]
K00206	2	Unclassified; E1.2.-.-
K00207	9	dihydropyrimidine dehydrogenase (NADP+) [EC:1.3.1.2]
K00208	130	enoyl-[acyl-carrier protein] reductase I [EC:1.3.1.9]
K00209	4	enoyl-[acyl-carrier-protein] reductase (NADPH2, B-specific)
K00210	44	prephenate dehydrogenase [EC:1.3.1.12]
K00215	51	dihydrodipicolinate reductase [EC:1.3.1.26]
K00218	13	protochlorophyllide reductase [EC:1.3.1.33]
K00219	69	2,4-dienoyl-CoA reductase (NADPH2) [EC:1.3.1.34]
K00220	7	cyclohexadienyl dehydrogenase [EC:1.3.1.43]
K00224	8	Unclassified; E1.3.1.-
K00226	105	dihydroorotate oxidase [EC:1.3.3.1]
K00227	5	lathosterol oxidase [EC:1.14.21.6]
K00228	46	coproporphyrinogen III oxidase [EC:1.3.3.3]
K00230	9	protoporphyrinogen oxidase [EC:1.3.3.4]
K00231	59	protoporphyrinogen oxidase [EC:1.3.3.4]
K00232	1	acyl-CoA oxidase [EC:1.3.3.6]
K00239	87	succinate dehydrogenase flavoprotein subunit [EC:1.3.99.1]
K00240	39	succinate dehydrogenase iron-sulfur protein [EC:1.3.99.1]
K00241	26	succinate dehydrogenase cytochrome b-556 subunit [EC:1.3.99.1]
K00242	11	succinate dehydrogenase hydrophobic membrane anchor protein
K00243	19	hypothetical protein
K00244	63	fumarate reductase flavoprotein subunit [EC:1.3.99.1]
K00245	8	fumarate reductase iron-sulfur protein [EC:1.3.99.1]
K00246	11	fumarate reductase subunit C [EC:1.3.99.1]
K00247	2	fumarate reductase subunit D [EC:1.3.99.1]
K00248	160	butyryl-CoA dehydrogenase [EC:1.3.99.2]
K00249	270	acyl-CoA dehydrogenase [EC:1.3.99.3]
K00252	33	glutaryl-CoA dehydrogenase [EC:1.3.99.7]
K00253	82	isovaleryl-CoA dehydrogenase [EC:1.3.99.10]
K00255	11	long-chain-acyl-CoA dehydrogenase [EC:1.3.99.13]
K00256	40	isoquinoline 1-oxidoreductase [EC:1.3.99.16]
K00257	329	Unclassified; E1.3.99.-
K00258	42	Unclassified; E1.3.-.-
K00259	60	alanine dehydrogenase [EC:1.4.1.1]
K00260	72	glutamate dehydrogenase [EC:1.4.1.2]
K00261	24	glutamate dehydrogenase (NAD(P)+) [EC:1.4.1.3]
K00262	42	glutamate dehydrogenase (NADP+) [EC:1.4.1.4]
K00263	15	leucine dehydrogenase [EC:1.4.1.9]
K00265	131	glutamate synthase (NADPH/NADH) large chain [EC:1.4.1.13 1.4.1.14]
K00266	132	glutamate synthase (NADPH/NADH) small chain [EC:1.4.1.13 1.4.1.14]
K00270	2	phenylalanine dehydrogenase [EC:1.4.1.20]
K00271	9	valine dehydrogenase [EC:1.4.1.-]
K00273	8	D-amino-acid oxidase [EC:1.4.3.3]
K00274	19	monoamine oxidase [EC:1.4.3.4]
K00275	22	pyridoxamine 5'-phosphate oxidase [EC:1.4.3.5]
K00276	56	primary-amine oxidase [EC:1.4.3.21]
K00278	81	L-aspartate oxidase [EC:1.4.3.16]
K00279	4	cytokinin dehydrogenase [EC:1.5.99.12]
K00280	1	Unclassified; E1.4.3.-
K00281	68	glycine dehydrogenase [EC:1.4.4.2]
K00282	38	glycine dehydrogenase subunit 1 [EC:1.4.4.2]
K00283	18	glycine dehydrogenase subunit 2 [EC:1.4.4.2]
K00284	49	glutamate synthase (ferredoxin) [EC:1.4.7.1]
K00285	34	D-amino-acid dehydrogenase [EC:1.4.99.1]
K00286	45	pyrroline-5-carboxylate reductase [EC:1.5.1.2]
K00287	79	dihydrofolate reductase [EC:1.5.1.3]
K00290	35	saccharopine dehydrogenase (NAD+, L-lysine forming) [EC:1.5.1.7]
K00292	9	saccharopine dehydrogenase (NAD+, L-glutamate forming) [EC:1.5.1.9]
K00293	2	saccharopine dehydrogenase (NADP+, L-glutamate forming)
K00294	102	1-pyrroline-5-carboxylate dehydrogenase [EC:1.5.1.12]
K00297	53	methylenetetrahydrofolate reductase (NADPH) [EC:1.5.1.20]
K00299	19	FMN reductase [EC:1.5.1.29]
K00300	2	Unclassified; E1.5.1.-
K00301	12	sarcosine oxidase [EC:1.5.3.1]
K00302	11	sarcosine oxidase, subunit alpha [EC:1.5.3.1]
K00303	12	sarcosine oxidase, subunit beta [EC:1.5.3.1]
K00304	2	sarcosine oxidase, subunit delta [EC:1.5.3.1]
K00305	5	sarcosine oxidase, subunit gamma [EC:1.5.3.1]
K00309	19	Unclassified; E1.5.3.-
K00311	29	electron-transferring-flavoprotein dehydrogenase [EC:1.5.5.1]
K00313	13	electron transfer flavoprotein-quinone oxidoreductase [EC:1.5.5.-]
K00314	52	sarcosine dehydrogenase [EC:1.5.99.1]
K00315	35	dimethylglycine dehydrogenase [EC:1.5.99.2]
K00317	8	trimethylamine dehydrogenase [EC:1.5.8.2]
K00318	25	proline dehydrogenase [EC:1.5.99.8]
K00320	19	coenzyme F420-dependent N5,N10-methenyltetrahydromethanopterin
K00321	3	Unclassified; E1.5.99.-
K00322	18	NAD(P) transhydrogenase [EC:1.6.1.1]
K00324	53	NAD(P) transhydrogenase subunit alpha [EC:1.6.1.2]
K00325	31	NAD(P) transhydrogenase subunit beta [EC:1.6.1.2]
K00326	1	cytochrome-b5 reductase [EC:1.6.2.2]
K00329	76	NADH dehydrogenase [EC:1.6.5.3]
K00330	59	NADH dehydrogenase I subunit A [EC:1.6.5.3]
K00331	115	NADH dehydrogenase I subunit B [EC:1.6.5.3]
K00332	49	NADH dehydrogenase I subunit C [EC:1.6.5.3]
K00333	87	NADH dehydrogenase I subunit D [EC:1.6.5.3]
K00334	84	NADH dehydrogenase I subunit E [EC:1.6.5.3]
K00335	146	NADH dehydrogenase I subunit F [EC:1.6.5.3]
K00336	156	NADH dehydrogenase I subunit G [EC:1.6.5.3]
K00337	79	NADH dehydrogenase I subunit H [EC:1.6.5.3]
K00338	55	NADH dehydrogenase I subunit I [EC:1.6.5.3]
K00339	42	NADH dehydrogenase I subunit J [EC:1.6.5.3]
K00340	62	NADH dehydrogenase I subunit K [EC:1.6.5.3]
K00341	119	NADH dehydrogenase I subunit L [EC:1.6.5.3]
K00342	112	NADH dehydrogenase I subunit M [EC:1.6.5.3]
K00343	96	NADH dehydrogenase I subunit N [EC:1.6.5.3]
K00344	144	NADPH2:quinone reductase [EC:1.6.5.5]
K00346	10	Na+-transporting NADH:ubiquinone oxidoreductase subunit A
K00347	25	Na+-transporting NADH:ubiquinone oxidoreductase subunit B
K00348	9	Na+-transporting NADH:ubiquinone oxidoreductase subunit C
K00349	6	Na+-transporting NADH:ubiquinone oxidoreductase subunit D
K00350	15	Na+-transporting NADH:ubiquinone oxidoreductase subunit E
K00351	11	Na+-transporting NADH:ubiquinone oxidoreductase subunit F
K00353	1	Unclassified; E1.6.6.-
K00354	30	NADPH2 dehydrogenase [EC:1.6.99.1]
K00355	12	NAD(P)H dehydrogenase (quinone) [EC:1.6.5.2]
K00356	129	NADH dehydrogenase [EC:1.6.99.3]
K00358	16	Unclassified; E1.6.99.-
K00359	105	NADH oxidase [EC:1.6.-.-]
K00360	32	nitrate reductase (NADH) [EC:1.7.1.1]
K00362	50	nitrite reductase (NAD(P)H) large subunit [EC:1.7.1.4]
K00363	19	nitrite reductase (NAD(P)H) small subunit [EC:1.7.1.4]
K00364	20	GMP reductase [EC:1.7.1.7]
K00365	5	urate oxidase [EC:1.7.3.3]
K00366	25	ferredoxin-nitrite reductase [EC:1.7.7.1]
K00367	4	ferredoxin-nitrate reductase [EC:1.7.7.2]
K00368	62	nitrite reductase (NO-forming) [EC:1.7.2.1]
K00369	48	nitrate reductase [EC:1.7.99.4]
K00370	33	nitrate reductase 1, alpha subunit [EC:1.7.99.4]
K00371	16	nitrate reductase 1, beta subunit [EC:1.7.99.4]
K00372	31	nitrate reductase catalytic subunit [EC:1.7.99.4]
K00373	4	nitrate reductase 1, delta subunit [EC:1.7.99.4]
K00374	12	nitrate reductase 1, gamma subunit [EC:1.7.99.4]
K00375	37	GntR family transcriptional regulator / MocR family aminotransferase
K00376	22	nitrous-oxide reductase [EC:1.7.99.6]
K00378	21	hydroxylamine reductase [EC:1.7.-.-]
K00380	43	sulfite reductase (NADPH) flavoprotein alpha-component [EC:1.8.1.2]
K00381	52	sulfite reductase (NADPH) hemoprotein beta-component [EC:1.8.1.2]
K00382	147	dihydrolipoamide dehydrogenase [EC:1.8.1.4]
K00383	24	glutathione reductase (NADPH) [EC:1.8.1.7]
K00384	134	thioredoxin reductase (NADPH) [EC:1.8.1.9]
K00385	11	anaerobic sulfite reductase subunit C [EC:1.8.1.-]
K00386	32	Unclassified; E1.8.2.-
K00387	11	sulfite oxidase [EC:1.8.3.1]
K00389	16	putative membrane protein
K00390	34	phosphoadenosine phosphosulfate reductase [EC:1.8.4.8]
K00391	6	Unclassified; E1.8.4.-
K00392	11	sulfite reductase (ferredoxin) [EC:1.8.7.1]
K00394	3	adenylylsulfate reductase, subunit A [EC:1.8.99.2]
K00397	24	anaerobic dimethyl sulfoxide reductase [EC:1.8.99.-]
K00404	47	cb-type cytochrome c oxidase subunit I [EC:1.9.3.1]
K00405	50	cb-type cytochrome c oxidase subunit II [EC:1.9.3.1]
K00406	37	cb-type cytochrome c oxidase subunit III [EC:1.9.3.1]
K00407	17	cb-type cytochrome c oxidase subunit IV [EC:1.9.3.1]
K00411	20	ubiquinol-cytochrome c reductase iron-sulfur subunit [EC:1.10.2.2]
K00412	48	ubiquinol-cytochrome c reductase cytochrome b subunit [EC:1.10.2.2]
K00413	21	ubiquinol-cytochrome c reductase cytochrome c1 subunit [EC:1.10.2.2]
K00421	10	Unclassified; E1.10.2.-
K00423	31	L-ascorbate oxidase [EC:1.10.3.3]
K00425	59	cytochrome bd-I oxidase subunit I [EC:1.10.3.-]
K00426	32	cytochrome bd-I oxidase subunit II [EC:1.10.3.-]
K00427	3	L-lactate permease
K00428	51	cytochrome c peroxidase [EC:1.11.1.5]
K00429	11	catalase [EC:1.11.1.6]
K00432	29	glutathione peroxidase [EC:1.11.1.9]
K00433	63	chloride peroxidase [EC:1.11.1.10]
K00435	29	peroxiredoxin [EC:1.11.1.-]
K00436	132	hydrogen dehydrogenase [EC:1.12.1.2]
K00437	15	cytochrome-c3 hydrogenase [EC:1.12.2.1]
K00441	5	coenzyme F420 hydrogenase beta subunit [EC:1.12.98.1]
K00446	9	catechol 2,3-dioxygenase [EC:1.13.11.2]
K00449	3	protocatechuate 3,4-dioxygenase, beta subunit [EC:1.13.11.3]
K00450	3	gentisate 1,2-dioxygenase [EC:1.13.11.4]
K00451	21	homogentisate 1,2-dioxygenase [EC:1.13.11.5]
K00453	12	tryptophan 2,3-dioxygenase [EC:1.13.11.11]
K00455	6	3,4-dihydroxyphenylacetate 2,3-dioxygenase [EC:1.13.11.15]
K00457	24	4-hydroxyphenylpyruvate dioxygenase [EC:1.13.11.27]
K00459	57	nitronate monooxygenase [EC:1.13.12.16]
K00462	3	biphenyl-2,3-diol 1,2-dioxygenase [EC:1.13.11.39]
K00464	1	lignostilbene-alpha,beta-dioxygenase [EC:1.13.11.43]
K00465	36	Unclassified; E1.13.11.-
K00466	11	tryptophan 2-monooxygenase [EC:1.13.12.3]
K00467	5	lactate 2-monooxygenase [EC:1.13.12.4]
K00470	11	Unclassified; E1.14.1.-
K00471	3	gamma-butyrobetaine dioxygenase [EC:1.14.11.1]
K00477	2	phytanoyl-CoA hydroxylase [EC:1.14.11.18]
K00478	10	Unclassified; E1.14.11.-
K00479	10	Rieske 2Fe-2S family protein
K00480	12	salicylate hydroxylase [EC:1.14.13.1]
K00481	2	p-hydroxybenzoate 3-monooxygenase [EC:1.14.13.2]
K00483	11	4-hydroxyphenylacetate-3-hydroxylase large chain [EC:1.14.13.3]
K00484	3	4-hydroxyphenylacetate-3-hydroxylase small chain [EC:1.14.13.3]
K00485	6	dimethylaniline monooxygenase (N-oxide forming) [EC:1.14.13.8]
K00486	4	kynurenine 3-monooxygenase [EC:1.14.13.9]
K00492	63	Unclassified; E1.14.13.-
K00493	32	unspecific monooxygenase [EC:1.14.14.1]
K00494	28	alkanal monooxygenase (FMN-linked) [EC:1.14.14.3]
K00495	1	Unclassified; E1.14.14.-
K00499	14	choline monooxygenase [EC:1.14.15.7]
K00500	12	phenylalanine-4-hydroxylase [EC:1.14.16.1]
K00504	66	peptidylglycine monooxygenase [EC:1.14.17.3]
K00507	29	stearoyl-CoA desaturase (delta-9 desaturase) [EC:1.14.19.1]
K00508	14	linoleoyl-CoA desaturase [EC:1.14.19.3]
K00517	121	Unclassified; E1.14.-.-
K00518	12	superoxide dismutase [EC:1.15.1.1]
K00520	38	mercuric reductase [EC:1.16.1.1]
K00523	33	CDP-4-dehydro-6-deoxyglucose reductase [EC:1.17.1.1]
K00524	4	ribonucleotide reductase, class II [EC:1.17.4.1]
K00525	133	ribonucleoside-diphosphate reductase alpha chain [EC:1.17.4.1]
K00526	44	ribonucleoside-diphosphate reductase beta chain [EC:1.17.4.1]
K00527	30	ribonucleoside-triphosphate reductase [EC:1.17.4.2]
K00528	44	ferredoxin--NADP+ reductase [EC:1.18.1.2]
K00529	68	ferredoxin--NAD+ reductase [EC:1.18.1.3]
K00530	4	Unclassified; E1.18.1.-
K00532	51	ferredoxin hydrogenase [EC:1.12.7.2]
K00533	32	ferredoxin hydrogenase large subunit [EC:1.12.7.2]
K00534	27	ferredoxin hydrogenase small subunit [EC:1.12.7.2]
K00535	2	Unclassified; E1.18.-.-
K00537	23	arsenate reductase [EC:1.20.4.1]
K00538	11	formate acetyltransferase activating enzyme [EC:1.97.1.4]
K00539	4	Unclassified; E1.97.1.-
K00540	1319	Unclassified; E1.-.-.-
K00544	2	betaine-homocysteine S-methyltransferase [EC:2.1.1.5]
K00547	35	homocysteine S-methyltransferase [EC:2.1.1.10]
K00548	207	5-methyltetrahydrofolate--homocysteine methyltransferase
K00549	16	5-methyltetrahydropteroyltriglutamate--homocysteine
K00551	21	phosphatidylethanolamine N-methyltransferase [EC:2.1.1.17]
K00554	56	tRNA (guanine-N1-)-methyltransferase [EC:2.1.1.31]
K00556	13	tRNA (guanosine-2'-O-)-methyltransferase [EC:2.1.1.34]
K00557	26	tRNA (uracil-5-)-methyltransferase [EC:2.1.1.35]
K00558	71	DNA (cytosine-5-)-methyltransferase [EC:2.1.1.37]
K00559	1	sterol 24-C-methyltransferase [EC:2.1.1.41]
K00560	37	thymidylate synthase [EC:2.1.1.45]
K00561	12	rRNA (adenine-N6-)-methyltransferase [EC:2.1.1.48]
K00563	7	rRNA (guanine-N1-)-methyltransferase [EC:2.1.1.51]
K00564	3	ribosomal RNA small subunit methyltransferase C [EC:2.1.1.52]
K00566	80	tRNA (5-methylaminomethyl-2-thiouridylate)-methyltransferase
K00567	55	methylated-DNA-[protein]-cysteine S-methyltransferase [EC:2.1.1.63]
K00568	102	3-demethylubiquinone-9 3-methyltransferase [EC:2.1.1.- 2.1.1.64]
K00569	11	thiopurine S-methyltransferase [EC:2.1.1.67]
K00570	6	phosphatidyl-N-methylethanolamine N-methyltransferase [EC:2.1.1.71]
K00571	133	site-specific DNA-methyltransferase (adenine-specific) [EC:2.1.1.72]
K00573	56	protein-L-isoaspartate(D-aspartate) O-methyltransferase
K00574	92	cyclopropane-fatty-acyl-phospholipid synthase [EC:2.1.1.79]
K00575	164	chemotaxis protein methyltransferase CheR [EC:2.1.1.80]
K00577	1	tetrahydromethanopterin S-methyltransferase subunit A [EC:2.1.1.86]
K00587	3	protein-S-isoprenylcysteine O-methyltransferase [EC:2.1.1.100]
K00588	17	caffeoyl-CoA O-methyltransferase [EC:2.1.1.104]
K00590	13	site-specific DNA-methyltransferase (cytosine-N4-specific)
K00594	6	xylitol oxidase [EC:1.1.3.41]
K00595	12	precorrin-6Y C5,15-methyltransferase / precorrin-8W decarboxylase
K00598	32	trans-aconitate 2-methyltransferase [EC:2.1.1.144]
K00599	630	Unclassified; E2.1.1.-
K00600	86	glycine hydroxymethyltransferase [EC:2.1.2.1]
K00602	72	phosphoribosylaminoimidazolecarboxamide formyltransferase / IMP
K00603	14	glutamate formiminotransferase [EC:2.1.2.5]
K00604	90	methionyl-tRNA formyltransferase [EC:2.1.2.9]
K00605	85	aminomethyltransferase [EC:2.1.2.10]
K00606	52	3-methyl-2-oxobutanoate hydroxymethyltransferase [EC:2.1.2.11]
K00607	14	Unclassified; E2.1.2.-
K00609	49	aspartate carbamoyltransferase catalytic subunit [EC:2.1.3.2]
K00610	31	aspartate carbamoyltransferase regulatory subunit
K00611	70	ornithine carbamoyltransferase [EC:2.1.3.3]
K00612	49	carbamoyltransferase [EC:2.1.3.-]
K00614	14	Unclassified; E2.1.-.-
K00615	130	transketolase [EC:2.2.1.1]
K00616	59	transaldolase [EC:2.2.1.2]
K00619	25	amino-acid N-acetyltransferase [EC:2.3.1.1]
K00620	43	glutamate N-acetyltransferase / amino-acid N-acetyltransferase
K00621	2	glucosamine-phosphate N-acetyltransferase [EC:2.3.1.4]
K00622	4	arylamine N-acetyltransferase [EC:2.3.1.5]
K00625	46	phosphate acetyltransferase [EC:2.3.1.8]
K00626	220	acetyl-CoA C-acetyltransferase [EC:2.3.1.9]
K00627	110	pyruvate dehydrogenase E2 component (dihydrolipoamide
K00631	13	glycerol-3-phosphate O-acyltransferase [EC:2.3.1.15]
K00632	110	acetyl-CoA acyltransferase [EC:2.3.1.16]
K00633	17	galactoside O-acetyltransferase [EC:2.3.1.18]
K00634	29	phosphate butyryltransferase [EC:2.3.1.19]
K00638	18	chloramphenicol O-acetyltransferase [EC:2.3.1.28]
K00639	68	glycine C-acetyltransferase [EC:2.3.1.29]
K00640	66	serine O-acetyltransferase [EC:2.3.1.30]
K00641	61	homoserine O-acetyltransferase [EC:2.3.1.31]
K00643	14	5-aminolevulinate synthase [EC:2.3.1.37]
K00645	78	[acyl-carrier-protein] S-malonyltransferase [EC:2.3.1.39]
K00647	71	3-oxoacyl-[acyl-carrier-protein] synthase I [EC:2.3.1.41]
K00648	191	3-oxoacyl-[acyl-carrier-protein] synthase III [EC:2.3.1.180]
K00650	1	lecithin-cholesterol acyltransferase [EC:2.3.1.43]
K00651	33	homoserine O-succinyltransferase [EC:2.3.1.46]
K00652	69	8-amino-7-oxononanoate synthase [EC:2.3.1.47]
K00653	1	histone acetyltransferase [EC:2.3.1.48]
K00654	4	serine palmitoyltransferase [EC:2.3.1.50]
K00655	131	1-acyl-sn-glycerol-3-phosphate acyltransferase [EC:2.3.1.51]
K00656	45	formate C-acetyltransferase [EC:2.3.1.54]
K00657	35	diamine N-acetyltransferase [EC:2.3.1.57]
K00658	92	2-oxoglutarate dehydrogenase E2 component (dihydrolipoamide
K00660	22	chalcone synthase [EC:2.3.1.74]
K00661	14	maltose O-acetyltransferase [EC:2.3.1.79]
K00662	7	aminoglycoside N3'-acetyltransferase [EC:2.3.1.81]
K00663	10	aminoglycoside N6'-acetyltransferase [EC:2.3.1.82]
K00666	185	fatty-acyl-CoA synthase [EC:6.2.1.-]
K00673	1	arginine N-succinyltransferase [EC:2.3.1.109]
K00674	26	2,3,4,5-tetrahydropyridine-2-carboxylate N-succinyltransferase
K00675	9	N-hydroxyarylamine O-acetyltransferase [EC:2.3.1.118]
K00676	59	ribosomal-protein-alanine N-acetyltransferase [EC:2.3.1.128]
K00677	39	UDP-N-acetylglucosamine acyltransferase [EC:2.3.1.129]
K00680	459	Unclassified; E2.3.1.-
K00681	50	gamma-glutamyltranspeptidase [EC:2.3.2.2]
K00683	11	glutaminyl-peptide cyclotransferase [EC:2.3.2.5]
K00684	22	leucyl/phenylalanyl-tRNA--protein transferase [EC:2.3.2.6]
K00685	19	arginine-tRNA-protein transferase [EC:2.3.2.8]
K00688	108	starch phosphorylase [EC:2.4.1.1]
K00689	13	dextransucrase [EC:2.4.1.5]
K00690	8	sucrose phosphorylase [EC:2.4.1.7]
K00691	36	maltose phosphorylase [EC:2.4.1.8]
K00693	8	glycogen(starch) synthase [EC:2.4.1.11]
K00694	15	cellulose synthase (UDP-forming) [EC:2.4.1.12]
K00695	6	sucrose synthase [EC:2.4.1.13]
K00697	24	alpha,alpha-trehalose-phosphate synthase (UDP-forming) [EC:2.4.1.15]
K00700	116	1,4-alpha-glucan branching enzyme [EC:2.4.1.18]
K00701	9	cyclomaltodextrin glucanotransferase [EC:2.4.1.19]
K00702	18	cellobiose phosphorylase [EC:2.4.1.20]
K00703	80	starch synthase [EC:2.4.1.21]
K00705	97	4-alpha-glucanotransferase [EC:2.4.1.25]
K00712	7	poly(glycerol-phosphate) alpha-glucosyltransferase [EC:2.4.1.52]
K00720	8	ceramide glucosyltransferase [EC:2.4.1.80]
K00721	213	dolichol-phosphate mannosyltransferase [EC:2.4.1.83]
K00743	4	N-acetyllactosaminide 3-alpha-galactosyltransferase [EC:2.4.1.87]
K00745	2	raffinose-raffinose alpha-galactotransferase [EC:2.4.1.166]
K00748	33	lipid-A-disaccharide synthase [EC:2.4.1.182]
K00752	1	hyaluronan synthase [EC:2.4.1.212]
K00754	690	Unclassified; E2.4.1.-
K00756	17	pyrimidine-nucleoside phosphorylase [EC:2.4.2.2]
K00757	14	uridine phosphorylase [EC:2.4.2.3]
K00758	24	thymidine phosphorylase [EC:2.4.2.4]
K00759	60	adenine phosphoribosyltransferase [EC:2.4.2.7]
K00760	42	hypoxanthine phosphoribosyltransferase [EC:2.4.2.8]
K00761	34	uracil phosphoribosyltransferase [EC:2.4.2.9]
K00762	38	orotate phosphoribosyltransferase [EC:2.4.2.10]
K00763	36	nicotinate phosphoribosyltransferase [EC:2.4.2.11]
K00764	71	amidophosphoribosyltransferase [EC:2.4.2.14]
K00765	62	ATP phosphoribosyltransferase [EC:2.4.2.17]
K00766	69	anthranilate phosphoribosyltransferase [EC:2.4.2.18]
K00767	95	nicotinate-nucleotide pyrophosphorylase (carboxylating)
K00768	35	nicotinate-nucleotide--dimethylbenzimidazole
K00769	4	xanthine phosphoribosyltransferase [EC:2.4.2.22]
K00772	43	5'-methylthioadenosine phosphorylase [EC:2.4.2.28]
K00773	73	queuine tRNA-ribosyltransferase [EC:2.4.2.29]
K00777	17	Unclassified; E2.4.2.-
K00782	20	hypothetical protein
K00783	26	hypothetical protein
K00784	65	ribonuclease Z [EC:3.1.26.11]
K00785	1	beta-galactosamide-alpha-2,3-sialyltransferase [EC:2.4.99.-]
K00786	296	Unclassified; E2.4.-.-
K00788	53	thiamine-phosphate pyrophosphorylase [EC:2.5.1.3]
K00789	60	S-adenosylmethionine synthetase [EC:2.5.1.6]
K00790	76	UDP-N-acetylglucosamine 1-carboxyvinyltransferase [EC:2.5.1.7]
K00791	69	tRNA dimethylallyltransferase [EC:2.5.1.75]
K00793	44	riboflavin synthase alpha chain [EC:2.5.1.9]
K00794	48	riboflavin synthase beta chain [EC:2.5.1.-]
K00795	20	farnesyl diphosphate synthase [EC:2.5.1.1 2.5.1.10]
K00796	53	dihydropteroate synthase [EC:2.5.1.15]
K00797	65	spermidine synthase [EC:2.5.1.16]
K00798	49	cob(I)alamin adenosyltransferase [EC:2.5.1.17]
K00799	89	glutathione S-transferase [EC:2.5.1.18]
K00800	66	3-phosphoshikimate 1-carboxyvinyltransferase [EC:2.5.1.19]
K00801	13	farnesyl-diphosphate farnesyltransferase [EC:2.5.1.21]
K00802	1	spermine synthase [EC:2.5.1.22]
K00803	19	alkyldihydroxyacetonephosphate synthase [EC:2.5.1.26]
K00805	14	heptaprenyl diphosphate synthase [EC:2.5.1.30]
K00806	51	undecaprenyl diphosphate synthase [EC:2.5.1.31]
K00808	8	homospermidine synthase [EC:2.5.1.44]
K00809	13	deoxyhypusine synthase [EC:2.5.1.46]
K00810	33	Unclassified; E2.5.1.-
K00811	11	aspartate aminotransferase [EC:2.6.1.1]
K00812	78	aspartate aminotransferase [EC:2.6.1.1]
K00813	35	aspartate aminotransferase [EC:2.6.1.1]
K00817	91	histidinol-phosphate aminotransferase [EC:2.6.1.9]
K00818	68	acetylornithine aminotransferase [EC:2.6.1.11]
K00819	32	ornithine--oxo-acid transaminase [EC:2.6.1.13]
K00820	103	glucosamine--fructose-6-phosphate aminotransferase (isomerizing)
K00821	72	acetylornithine/N-succinyldiaminopimelate aminotransferase
K00822	12	beta-alanine--pyruvate transaminase [EC:2.6.1.18]
K00823	52	4-aminobutyrate aminotransferase [EC:2.6.1.19]
K00824	30	D-alanine transaminase [EC:2.6.1.21]
K00825	33	2-aminoadipate transaminase [EC:2.6.1.39]
K00826	90	branched-chain amino acid aminotransferase [EC:2.6.1.42]
K00828	7	serine--glyoxylate transaminase [EC:2.6.1.45]
K00831	60	phosphoserine aminotransferase [EC:2.6.1.52]
K00832	11	aromatic-amino-acid transaminase [EC:2.6.1.57]
K00833	30	adenosylmethionine-8-amino-7-oxononanoate aminotransferase
K00835	16	valine--pyruvate aminotransferase [EC:2.6.1.66]
K00836	6	diaminobutyrate-2-oxoglutarate transaminase [EC:2.6.1.76]
K00837	313	Unclassified; E2.6.1.-
K00839	30	aminotransferase [EC:2.6.1.-]
K00840	2	succinylornithine aminotransferase [EC:2.6.1.81]
K00841	3	aminotransferase [EC:2.6.1.-]
K00842	31	aminotransferase [EC:2.6.1.-]
K00843	5	Unclassified; E2.6.-.-
K00844	4	hexokinase [EC:2.7.1.1]
K00845	138	glucokinase [EC:2.7.1.2]
K00846	9	ketohexokinase [EC:2.7.1.3]
K00847	54	fructokinase [EC:2.7.1.4]
K00848	21	rhamnulokinase [EC:2.7.1.5]
K00849	51	galactokinase [EC:2.7.1.6]
K00850	102	6-phosphofructokinase [EC:2.7.1.11]
K00851	24	gluconokinase [EC:2.7.1.12]
K00852	65	ribokinase [EC:2.7.1.15]
K00853	17	L-ribulokinase [EC:2.7.1.16]
K00854	70	xylulokinase [EC:2.7.1.17]
K00855	9	phosphoribulokinase [EC:2.7.1.19]
K00856	30	adenosine kinase [EC:2.7.1.20]
K00857	37	thymidine kinase [EC:2.7.1.21]
K00858	55	NAD+ kinase [EC:2.7.1.23]
K00859	55	dephospho-CoA kinase [EC:2.7.1.24]
K00860	26	adenylylsulfate kinase [EC:2.7.1.25]
K00861	4	riboflavin kinase [EC:2.7.1.26]
K00863	13	dihydroxyacetone kinase [EC:2.7.1.29]
K00864	80	glycerol kinase [EC:2.7.1.30]
K00865	22	glycerate kinase [EC:2.7.1.31]
K00867	12	type I pantothenate kinase [EC:2.7.1.33]
K00868	75	pyridoxine kinase [EC:2.7.1.35]
K00869	7	mevalonate kinase [EC:2.7.1.36]
K00870	52	protein kinase [EC:2.7.1.37]
K00872	14	homoserine kinase [EC:2.7.1.39]
K00873	103	pyruvate kinase [EC:2.7.1.40]
K00874	26	2-dehydro-3-deoxygluconokinase [EC:2.7.1.45]
K00875	1	D-ribulokinase [EC:2.7.1.47]
K00876	39	uridine kinase [EC:2.7.1.48]
K00877	3	hydroxymethylpyrimidine kinase [EC:2.7.1.49]
K00878	6	hydroxyethylthiazole kinase [EC:2.7.1.50]
K00879	12	L-fuculokinase [EC:2.7.1.51]
K00880	2	L-xylulokinase [EC:2.7.1.53]
K00882	11	1-phosphofructokinase [EC:2.7.1.56]
K00883	2	2-dehydro-3-deoxygalactonokinase [EC:2.7.1.58]
K00884	5	N-acetylglucosamine kinase [EC:2.7.1.59]
K00886	12	polyphosphate glucokinase [EC:2.7.1.63]
K00887	18	undecaprenol kinase [EC:2.7.1.66]
K00891	45	shikimate kinase [EC:2.7.1.71]
K00893	1	deoxycitidine kinase [EC:2.7.1.74]
K00894	9	ethanolamine kinase [EC:2.7.1.82]
K00895	66	pyrophosphate--fructose-6-phosphate 1-phosphotransferase
K00897	16	aminoglycoside 3'-phosphotransferase [EC:2.7.1.95]
K00901	26	diacylglycerol kinase [EC:2.7.1.107]
K00903	142	protein-tyrosine kinase [EC:2.7.10.-]
K00904	22	deoxyguanosine kinase [EC:2.7.1.113]
K00906	16	isocitrate dehydrogenase kinase/phosphatase [EC:2.7.11.5 3.1.3.-]
K00908	323	Ca2+/calmodulin-dependent protein kinase [EC:2.7.11.17]
K00912	46	tetraacyldisaccharide 4'-kinase [EC:2.7.1.130]
K00917	6	tagatose 6-phosphate kinase [EC:2.7.1.144]
K00919	46	4-diphosphocytidyl-2-C-methyl-D-erythritol kinase [EC:2.7.1.148]
K00924	433	Unclassified; E2.7.1.-
K00925	59	acetate kinase [EC:2.7.2.1]
K00926	45	carbamate kinase [EC:2.7.2.2]
K00927	52	phosphoglycerate kinase [EC:2.7.2.3]
K00928	93	aspartate kinase [EC:2.7.2.4]
K00929	18	butyrate kinase [EC:2.7.2.7]
K00930	53	acetylglutamate kinase [EC:2.7.2.8]
K00931	100	glutamate 5-kinase [EC:2.7.2.11]
K00934	3	arginine kinase [EC:2.7.3.3]
K00935	3	Unclassified; E2.7.3.9
K00936	3270	Unclassified; E2.7.3.-
K00937	134	polyphosphate kinase [EC:2.7.4.1]
K00938	21	phosphomevalonate kinase [EC:2.7.4.2]
K00939	80	adenylate kinase [EC:2.7.4.3]
K00940	60	nucleoside-diphosphate kinase [EC:2.7.4.6]
K00941	35	phosphomethylpyrimidine kinase [EC:2.7.4.7]
K00942	50	guanylate kinase [EC:2.7.4.8]
K00943	46	dTMP kinase [EC:2.7.4.9]
K00945	58	cytidylate kinase [EC:2.7.4.14]
K00946	80	thiamine-monophosphate kinase [EC:2.7.4.16]
K00947	52	Unclassified; E2.7.4.-
K00948	79	ribose-phosphate pyrophosphokinase [EC:2.7.6.1]
K00949	12	thiamine pyrophosphokinase [EC:2.7.6.2]
K00950	37	2-amino-4-hydroxy-6-hydroxymethyldihydropteridine diphosphokinase
K00951	161	GTP pyrophosphokinase [EC:2.7.6.5]
K00954	44	pantetheine-phosphate adenylyltransferase [EC:2.7.7.3]
K00955	54	bifunctional enzyme CysN/CysC [EC:2.7.7.4 2.7.1.25]
K00956	65	sulfate adenylyltransferase subunit 1 [EC:2.7.7.4]
K00957	48	sulfate adenylyltransferase subunit 2 [EC:2.7.7.4]
K00958	5	sulfate adenylyltransferase [EC:2.7.7.4]
K00960	11	DNA-directed RNA polymerase [EC:2.7.7.6]
K00961	3	DNA polymerase [EC:2.7.7.7]
K00962	106	polyribonucleotide nucleotidyltransferase [EC:2.7.7.8]
K00963	38	UTP--glucose-1-phosphate uridylyltransferase [EC:2.7.7.9]
K00964	21	galactose-1-phosphate uridylyltransferase [EC:2.7.7.10]
K00965	28	UDPglucose--hexose-1-phosphate uridylyltransferase [EC:2.7.7.12]
K00966	47	mannose-1-phosphate guanylyltransferase [EC:2.7.7.13]
K00968	1	choline-phosphate cytidylyltransferase [EC:2.7.7.15]
K00969	99	nicotinate-nucleotide adenylyltransferase [EC:2.7.7.18]
K00970	82	poly(A) polymerase [EC:2.7.7.19]
K00971	63	mannose-1-phosphate guanylyltransferase [EC:2.7.7.22]
K00972	6	UDP-N-acetylglucosamine pyrophosphorylase [EC:2.7.7.23]
K00973	89	glucose-1-phosphate thymidylyltransferase [EC:2.7.7.24]
K00974	55	tRNA nucleotidyltransferase (CCA-adding enzyme) [EC:2.7.7.25
K00975	53	glucose-1-phosphate adenylyltransferase [EC:2.7.7.27]
K00978	34	glucose-1-phosphate cytidylyltransferase [EC:2.7.7.33]
K00979	46	3-deoxy-manno-octulosonate cytidylyltransferase (CMP-KDO synthetase)
K00980	9	glycerol-3-phosphate cytidylyltransferase [EC:2.7.7.39]
K00981	40	phosphatidate cytidylyltransferase [EC:2.7.7.41]
K00982	49	glutamate-ammonia-ligase adenylyltransferase [EC:2.7.7.42]
K00983	19	N-acylneuraminate cytidylyltransferase [EC:2.7.7.43]
K00984	1	streptomycin 3"-adenylyltransferase [EC:2.7.7.47]
K00985	2	RNA-directed RNA polymerase [EC:2.7.7.48]
K00986	165	RNA-directed DNA polymerase [EC:2.7.7.49]
K00989	28	ribonuclease PH [EC:2.7.7.56]
K00990	51	[protein-PII] uridylyltransferase [EC:2.7.7.59]
K00991	49	2-C-methyl-D-erythritol 4-phosphate cytidylyltransferase
K00992	60	Unclassified; E2.7.7.-
K00995	221	CDP-diacylglycerol--glycerol-3-phosphate 3-phosphatidyltransferase
K00996	25	undecaprenyl-phosphate galactose phosphotransferase [EC:2.7.8.6]
K00997	27	holo-[acyl-carrier protein] synthase [EC:2.7.8.7]
K00998	49	phosphatidylserine synthase [EC:2.7.8.8]
K00999	4	CDP-diacylglycerol--inositol 3-phosphatidyltransferase [EC:2.7.8.11]
K01000	128	phospho-N-acetylmuramoyl-pentapeptide-transferase [EC:2.7.8.13]
K01002	26	phosphoglycerol transferase [EC:2.7.8.20]
K01003	7	carboxyvinyl-carboxyphosphonate phosphorylmutase [EC:2.7.8.23]
K01004	5	phosphatidylcholine synthase [EC:2.7.8.24]
K01005	79	Unclassified; E2.7.8.-
K01006	101	pyruvate,orthophosphate dikinase [EC:2.7.9.1]
K01007	65	pyruvate, water dikinase [EC:2.7.9.2]
K01008	36	selenide, water dikinase [EC:2.7.9.3]
K01010	107	thiosulfate sulfurtransferase [EC:2.8.1.1]
K01011	21	3-mercaptopyruvate sulfurtransferase [EC:2.8.1.2]
K01012	38	biotin synthetase [EC:2.8.1.6]
K01013	28	Unclassified; E2.8.1.-
K01026	16	propionate CoA-transferase [EC:2.8.3.1]
K01027	5	3-oxoacid CoA-transferase [EC:2.8.3.5]
K01028	19	3-oxoacid CoA-transferase subunit A [EC:2.8.3.5]
K01029	28	3-oxoacid CoA-transferase subunit B [EC:2.8.3.5]
K01031	3	3-oxoadipate CoA-transferase, alpha subunit [EC:2.8.3.6]
K01032	4	3-oxoadipate CoA-transferase, beta subunit [EC:2.8.3.6]
K01034	6	acetate CoA-transferase alpha subunit [EC:2.8.3.8]
K01035	5	acetate CoA-transferase beta subunit [EC:2.8.3.8]
K01036	6	butyrate-acetoacetate CoA-transferase [EC:2.8.3.9]
K01039	10	glutaconate CoA-transferase, subunit A [EC:2.8.3.12]
K01040	7	glutaconate CoA-transferase, subunit B [EC:2.8.3.12]
K01041	98	Unclassified; E2.8.3.-
K01042	20	L-seryl-tRNA(Ser) seleniumtransferase [EC:2.9.1.1]
K01043	273	Unclassified; E2.-.-.-
K01044	75	carboxylesterase [EC:3.1.1.1]
K01046	66	triacylglycerol lipase [EC:3.1.1.3]
K01048	22	lysophospholipase [EC:3.1.1.5]
K01049	1	acetylcholinesterase [EC:3.1.1.7]
K01051	3	pectinesterase [EC:3.1.1.11]
K01053	54	gluconolactonase [EC:3.1.1.17]
K01054	2	acylglycerol lipase [EC:3.1.1.23]
K01055	46	3-oxoadipate enol-lactonase [EC:3.1.1.24]
K01056	39	peptidyl-tRNA hydrolase, PTH1 family [EC:3.1.1.29]
K01057	53	6-phosphogluconolactonase [EC:3.1.1.31]
K01058	13	phospholipase A1 [EC:3.1.1.32]
K01060	18	cephalosporin-C deacetylase [EC:3.1.1.41]
K01061	62	carboxymethylenebutenolidase [EC:3.1.1.45]
K01066	132	esterase / lipase [EC:3.1.1.-]
K01067	59	acetyl-CoA hydrolase [EC:3.1.2.1]
K01068	4	palmitoyl-CoA hydrolase [EC:3.1.2.2]
K01069	146	hydroxyacylglutathione hydrolase [EC:3.1.2.6]
K01070	14	S-formylglutathione hydrolase [EC:3.1.2.12]
K01071	11	oleoyl-[acyl-carrier-protein] hydrolase [EC:3.1.2.14]
K01073	10	acyl-CoA hydrolase [EC:3.1.2.20]
K01075	7	4-hydroxybenzoyl-CoA thioesterase [EC:3.1.2.23]
K01076	37	Unclassified; E3.1.2.-
K01077	120	alkaline phosphatase [EC:3.1.3.1]
K01078	11	acid phosphatase [EC:3.1.3.2]
K01079	76	phosphoserine phosphatase [EC:3.1.3.3]
K01081	51	5'-nucleotidase [EC:3.1.3.5]
K01083	10	3-phytase [EC:3.1.3.8]
K01087	41	trehalose-phosphatase [EC:3.1.3.12]
K01089	8	imidazoleglycerol-phosphate dehydratase / histidinol-phosphatase
K01090	93	protein phosphatase [EC:3.1.3.16]
K01091	122	phosphoglycolate phosphatase [EC:3.1.3.18]
K01092	77	myo-inositol-1(or 4)-monophosphatase [EC:3.1.3.25]
K01093	1	4-phytase / acid phosphatase [EC:3.1.3.26 3.1.3.2]
K01095	14	phosphatidylglycerophosphatase A [EC:3.1.3.27]
K01096	17	phosphatidylglycerophosphatase B [EC:3.1.3.27]
K01097	7	N-acylneuraminate-9-phosphatase [EC:3.1.3.29]
K01101	10	4-nitrophenyl phosphatase [EC:3.1.3.41]
K01103	5	fructose-2,6-bisphosphatase [EC:3.1.3.46]
K01104	60	protein-tyrosine phosphatase [EC:3.1.3.48]
K01112	49	Unclassified; E3.1.3.-
K01113	17	phosphodiesterase/alkaline phosphatase D [EC:3.1.4.1]
K01114	7	phospholipase C [EC:3.1.4.3]
K01115	5	phospholipase D [EC:3.1.4.4]
K01118	17	FMN-dependent NADH-azoreductase [EC:1.7.-.-]
K01119	11	2',3'-cyclic-nucleotide 2'-phosphodiesterase [EC:3.1.4.16]
K01120	39	3',5'-cyclic-nucleotide phosphodiesterase [EC:3.1.4.17]
K01126	91	glycerophosphoryl diester phosphodiesterase [EC:3.1.4.46]
K01128	16	Unclassified; E3.1.4.-
K01129	59	dGTPase [EC:3.1.5.1]
K01130	191	arylsulfatase [EC:3.1.6.1]
K01131	2	steryl-sulfatase [EC:3.1.6.2]
K01132	78	N-acetylgalactosamine-6-sulfatase [EC:3.1.6.4]
K01133	115	choline-sulfatase [EC:3.1.6.6]
K01134	91	arylsulfatase A [EC:3.1.6.8]
K01135	78	arylsulfatase B [EC:3.1.6.12]
K01136	34	iduronate 2-sulfatase [EC:3.1.6.13]
K01137	30	N-acetylglucosamine-6-sulfatase [EC:3.1.6.14]
K01138	222	Unclassified; E3.1.6.-
K01139	84	guanosine-3',5'-bis(diphosphate) 3'-pyrophosphohydrolase
K01141	6	exodeoxyribonuclease I [EC:3.1.11.1]
K01142	63	exodeoxyribonuclease III [EC:3.1.11.2]
K01144	84	exodeoxyribonuclease V [EC:3.1.11.5]
K01146	13	Unclassified; E3.1.11.-
K01147	38	exoribonuclease II [EC:3.1.13.1]
K01151	22	deoxyribonuclease IV [EC:3.1.21.2]
K01152	28	type I restriction enzyme [EC:3.1.21.3]
K01153	261	type I restriction enzyme, R subunit [EC:3.1.21.3]
K01154	108	type I restriction enzyme, S subunit [EC:3.1.21.3]
K01155	7	type II restriction enzyme [EC:3.1.21.4]
K01156	32	type III restriction enzyme [EC:3.1.21.5]
K01157	30	Unclassified; E3.1.21.-
K01159	74	crossover junction endodeoxyribonuclease RuvC [EC:3.1.22.4]
K01162	11	ribonuclease III [EC:3.1.26.3]
K01163	7	hypothetical protein
K01167	8	ribonuclease T1 [EC:3.1.27.3]
K01173	8	endonuclease [EC:3.1.30.-]
K01174	22	micrococcal nuclease [EC:3.1.31.1]
K01175	209	Unclassified; E3.1.-.-
K01176	68	alpha-amylase [EC:3.2.1.1]
K01178	17	glucoamylase [EC:3.2.1.3]
K01179	95	endoglucanase [EC:3.2.1.4]
K01181	70	endo-1,4-beta-xylanase [EC:3.2.1.8]
K01182	10	oligo-1,6-glucosidase [EC:3.2.1.10]
K01183	110	chitinase [EC:3.2.1.14]
K01185	18	lysozyme [EC:3.2.1.17]
K01186	4	sialidase-1 [EC:3.2.1.18]
K01187	68	alpha-glucosidase [EC:3.2.1.20]
K01188	142	beta-glucosidase [EC:3.2.1.21]
K01190	269	beta-galactosidase [EC:3.2.1.23]
K01191	23	alpha-mannosidase [EC:3.2.1.24]
K01192	47	beta-mannosidase [EC:3.2.1.25]
K01193	2	beta-fructofuranosidase [EC:3.2.1.26]
K01194	11	alpha,alpha-trehalase [EC:3.2.1.28]
K01195	38	beta-glucuronidase [EC:3.2.1.31]
K01197	1	hyaluronoglucosaminidase [EC:3.2.1.35]
K01198	24	xylan 1,4-beta-xylosidase [EC:3.2.1.37]
K01199	50	glucan endo-1,3-beta-D-glucosidase [EC:3.2.1.39]
K01200	37	pullulanase [EC:3.2.1.41]
K01201	51	glucosylceramidase [EC:3.2.1.45]
K01206	116	alpha-L-fucosidase [EC:3.2.1.51]
K01207	65	beta-N-acetylhexosaminidase [EC:3.2.1.52]
K01208	5	cyclomaltodextrinase [EC:3.2.1.54]
K01209	67	alpha-N-arabinofuranosidase [EC:3.2.1.55]
K01210	17	glucan 1,3-beta-glucosidase [EC:3.2.1.58]
K01212	21	levanase [EC:3.2.1.65]
K01213	28	galacturan 1,4-alpha-galacturonidase [EC:3.2.1.67]
K01215	1	glucan 1,6-alpha-glucosidase [EC:3.2.1.70]
K01216	78	licheninase [EC:3.2.1.73]
K01218	32	mannan endo-1,4-beta-mannosidase [EC:3.2.1.78]
K01220	7	6-phospho-beta-galactosidase [EC:3.2.1.85]
K01222	10	6-phospho-beta-glucosidase [EC:3.2.1.86]
K01223	1	6-phospho-beta-glucosidase [EC:3.2.1.86]
K01224	15	arabinogalactan endo-1,4-beta-galactosidase [EC:3.2.1.89]
K01225	68	cellulose 1,4-beta-cellobiosidase [EC:3.2.1.91]
K01226	3	trehalose-6-phosphate hydrolase [EC:3.2.1.93]
K01227	2	mannosyl-glycoprotein endo-beta-N-acetylglucosaminidase
K01234	15	neopullulanase [EC:3.2.1.135]
K01235	4	alpha-glucuronidase [EC:3.2.1.139]
K01236	25	maltooligosyltrehalose trehalohydrolase [EC:3.2.1.141]
K01238	406	Unclassified; E3.2.1.-
K01239	26	purine nucleosidase [EC:3.2.2.1]
K01241	13	AMP nucleosidase [EC:3.2.2.4]
K01243	27	S-adenosylhomocysteine/5'-methylthioadenosine nucleosidase
K01246	47	DNA-3-methyladenine glycosylase I [EC:3.2.2.20]
K01247	23	DNA-3-methyladenine glycosylase II [EC:3.2.2.21]
K01249	43	DNA glycosylase [EC:3.2.2.-]
K01250	6	pyrimidine-specific ribonucleoside hydrolase [EC:3.2.-.-]
K01251	63	adenosylhomocysteinase [EC:3.3.1.1]
K01253	15	microsomal epoxide hydrolase [EC:3.3.2.9]
K01255	53	leucyl aminopeptidase [EC:3.4.11.1]
K01256	87	aminopeptidase N [EC:3.4.11.2]
K01258	17	tripeptide aminopeptidase [EC:3.4.11.4]
K01259	70	proline iminopeptidase [EC:3.4.11.5]
K01261	2	glutamyl aminopeptidase [EC:3.4.11.7]
K01262	111	X-Pro aminopeptidase [EC:3.4.11.9]
K01263	7	cytosol alanyl aminopeptidase [EC:3.4.11.14]
K01264	3	aminopeptidase Y [EC:3.4.11.15]
K01265	75	methionyl aminopeptidase [EC:3.4.11.18]
K01266	16	D-aminopeptidase [EC:3.4.11.19]
K01267	7	aspartyl aminopeptidase [EC:3.4.11.21]
K01268	3	aminopeptidase I [EC:3.4.11.22]
K01269	170	aminopeptidase [EC:3.4.11.-]
K01270	40	aminoacylhistidine dipeptidase [EC:3.4.13.3]
K01271	78	X-Pro dipeptidase [EC:3.4.13.9]
K01273	30	membrane dipeptidase [EC:3.4.13.19]
K01274	11	D-alanyl-D-alanine dipeptidase [EC:3.4.13.-]
K01277	6	dipeptidyl-peptidase III [EC:3.4.14.4]
K01278	39	dipeptidyl-peptidase 4 [EC:3.4.14.5]
K01280	1	tripeptidyl-peptidase II [EC:3.4.14.10]
K01281	8	X-Pro dipeptidyl-peptidase [EC:3.4.14.11]
K01283	9	peptidyl-dipeptidase A [EC:3.4.15.1]
K01284	77	peptidyl-dipeptidase Dcp [EC:3.4.15.5]
K01286	50	D-alanyl-D-alanine carboxypeptidase [EC:3.4.16.4]
K01289	11	carboxypeptidase [EC:3.4.16.-]
K01295	13	glutamate carboxypeptidase [EC:3.4.17.11]
K01297	31	muramoyltetrapeptide carboxypeptidase [EC:3.4.17.13]
K01299	17	carboxypeptidase Taq [EC:3.4.17.19]
K01301	3	glutamate carboxypeptidase II [EC:3.4.17.21]
K01302	3	Unclassified; E3.4.17.-
K01303	45	acylaminoacyl-peptidase [EC:3.4.19.1]
K01304	1	pyroglutamyl-peptidase [EC:3.4.19.3]
K01305	1	beta-aspartyl-dipeptidase (metallo-type) [EC:3.4.19.-]
K01308	1	g-D-glutamyl-meso-diaminopimelate peptidase [EC:3.4.19.11]
K01312	2	trypsin [EC:3.4.21.4]
K01318	1	glutamyl endopeptidase [EC:3.4.21.19]
K01322	46	prolyl oligopeptidase [EC:3.4.21.26]
K01325	2	tissue kallikrein [EC:3.4.21.35]
K01338	195	ATP-dependent Lon protease [EC:3.4.21.53]
K01341	1	kexin [EC:3.4.21.61]
K01342	32	subtilisin [EC:3.4.21.62]
K01344	1	protein C (activated) [EC:3.4.21.69]
K01347	72	IgA-specific serine endopeptidase [EC:3.4.21.72]
K01354	59	oligopeptidase B [EC:3.4.21.83]
K01356	48	repressor LexA [EC:3.4.21.88]
K01358	87	ATP-dependent Clp protease, protease subunit [EC:3.4.21.92]
K01361	2	lactocepin [EC:3.4.21.96]
K01362	394	Unclassified; E3.4.21.-
K01372	11	bleomycin hydrolase [EC:3.4.22.40]
K01376	27	Unclassified; E3.4.22.-
K01387	31	microbial collagenase [EC:3.4.24.3]
K01389	3	neprilysin [EC:3.4.24.11]
K01392	10	thimet oligopeptidase [EC:3.4.24.15]
K01393	2	neurolysin [EC:3.4.24.16]
K01399	3	pseudolysin [EC:3.4.24.26]
K01400	9	bacillolysin [EC:3.4.24.28]
K01406	53	serralysin [EC:3.4.24.40]
K01407	1	protease III [EC:3.4.24.55]
K01408	2	insulysin [EC:3.4.24.56]
K01409	84	O-sialoglycoprotein endopeptidase [EC:3.4.24.57]
K01412	106	mitochondrial processing peptidase [EC:3.4.24.64]
K01414	38	oligopeptidase A [EC:3.4.24.70]
K01415	22	endothelin-converting enzyme [EC:3.4.24.71]
K01416	12	snapalysin [EC:3.4.24.77]
K01417	512	Unclassified; E3.4.24.-
K01419	13	ATP-dependent HslUV protease, peptidase subunit HslV [EC:3.4.25.-]
K01420	177	CRP/FNR family transcriptional regulator, anaerobic regulatory
K01421	9	putative membrane protein
K01422	98	Unclassified; E3.4.99.-
K01423	417	Unclassified; E3.4.-.-
K01424	83	L-asparaginase [EC:3.5.1.1]
K01425	13	glutaminase [EC:3.5.1.2]
K01426	129	amidase [EC:3.5.1.4]
K01428	21	urease alpha subunit [EC:3.5.1.5]
K01429	4	urease beta subunit [EC:3.5.1.5]
K01430	9	urease gamma subunit [EC:3.5.1.5]
K01431	27	beta-ureidopropionase [EC:3.5.1.6]
K01433	28	formyltetrahydrofolate deformylase [EC:3.5.1.10]
K01434	37	penicillin amidase [EC:3.5.1.11]
K01436	55	aminoacylase [EC:3.5.1.14]
K01438	27	acetylornithine deacetylase [EC:3.5.1.16]
K01439	69	succinyl-diaminopimelate desuccinylase [EC:3.5.1.18]
K01442	1	choloylglycine hydrolase [EC:3.5.1.24]
K01443	67	N-acetylglucosamine-6-phosphate deacetylase [EC:3.5.1.25]
K01444	2	N4-(beta-N-acetylglucosaminyl)-L-asparaginase [EC:3.5.1.26]
K01446	8	N-acetylmuramoyl-L-alanine amidase [EC:3.5.1.28]
K01447	48	N-acetylmuramoyl-L-alanine amidase [EC:3.5.1.28]
K01448	101	N-acetylmuramoyl-L-alanine amidase [EC:3.5.1.28]
K01449	6	N-acetylmuramoyl-L-alanine amidase [EC:3.5.1.28]
K01451	40	hippurate hydrolase [EC:3.5.1.32]
K01452	34	chitin deacetylase [EC:3.5.1.41]
K01453	30	Unclassified; E3.5.1.46
K01454	24	Unclassified; E3.5.1.48
K01455	5	formamidase [EC:3.5.1.49]
K01457	21	allophanate hydrolase [EC:3.5.1.54]
K01458	7	N-formylglutamate deformylase [EC:3.5.1.68]
K01461	19	Unclassified; E3.5.1.82
K01462	81	Unclassified; E3.5.1.88
K01463	187	Unclassified; E3.5.1.-
K01464	23	dihydropyrimidinase [EC:3.5.2.2]
K01465	156	dihydroorotase [EC:3.5.2.3]
K01466	9	allantoinase [EC:3.5.2.5]
K01467	139	beta-lactamase [EC:3.5.2.6]
K01468	46	imidazolonepropionase [EC:3.5.2.7]
K01469	8	5-oxoprolinase (ATP-hydrolysing) [EC:3.5.2.9]
K01470	30	creatinine amidohydrolase [EC:3.5.2.10]
K01471	11	Unclassified; E3.5.2.12
K01473	27	N-methylhydantoinase A [EC:3.5.2.14]
K01474	18	N-methylhydantoinase B [EC:3.5.2.14]
K01476	31	arginase [EC:3.5.3.1]
K01478	25	arginine deiminase [EC:3.5.3.6]
K01479	11	formiminoglutamase [EC:3.5.3.8]
K01480	37	agmatinase [EC:3.5.3.11]
K01482	7	dimethylargininase [EC:3.5.3.18]
K01483	2	ureidoglycolate hydrolase [EC:3.5.3.19]
K01484	2	succinylarginine dihydrolase [EC:3.5.3.23]
K01485	41	cytosine deaminase [EC:3.5.4.1]
K01486	19	adenine deaminase [EC:3.5.4.2]
K01487	13	guanine deaminase [EC:3.5.4.3]
K01488	49	adenosine deaminase [EC:3.5.4.4]
K01489	54	cytidine deaminase [EC:3.5.4.5]
K01491	64	methylenetetrahydrofolate dehydrogenase (NADP+) /
K01492	8	phosphoribosylaminoimidazolecarboxamide formyltransferase
K01493	18	dCMP deaminase [EC:3.5.4.12]
K01494	24	dCTP deaminase [EC:3.5.4.13]
K01495	40	GTP cyclohydrolase I [EC:3.5.4.16]
K01496	23	phosphoribosyl-AMP cyclohydrolase [EC:3.5.4.19]
K01497	30	GTP cyclohydrolase II [EC:3.5.4.25]
K01498	1	diaminohydroxyphosphoribosylaminopyrimidine deaminase [EC:3.5.4.26]
K01500	30	Unclassified; E3.5.4.-
K01501	26	nitrilase [EC:3.5.5.1]
K01502	4	aliphatic nitrilase [EC:3.5.5.7]
K01503	3	Unclassified; E3.5.5.-
K01504	1	glucosamine-6-phosphate isomerase [EC:3.5.99.6]
K01505	7	1-aminocyclopropane-1-carboxylate deaminase [EC:3.5.99.7]
K01506	67	Unclassified; E3.5.-.-
K01507	137	inorganic pyrophosphatase [EC:3.6.1.1]
K01509	2	adenosinetriphosphatase [EC:3.6.1.3]
K01512	18	acylphosphatase [EC:3.6.1.7]
K01514	69	exopolyphosphatase [EC:3.6.1.11]
K01515	48	ADP-ribose pyrophosphatase [EC:3.6.1.13]
K01516	59	nucleoside-triphosphatase [EC:3.6.1.15]
K01518	18	bis(5'-nucleosidyl)-tetraphosphatase [EC:3.6.1.17]
K01520	37	dUTP pyrophosphatase [EC:3.6.1.23]
K01523	19	phosphoribosyl-ATP pyrophosphohydrolase [EC:3.6.1.31]
K01524	32	guanosine-5'-triphosphate,3'-diphosphate pyrophosphatase
K01525	28	bis(5'-nucleosyl)-tetraphosphatase (symmetrical) [EC:3.6.1.41]
K01529	384	Unclassified; E3.6.1.-
K01531	13	Mg2+-importing ATPase [EC:3.6.3.2]
K01533	280	Cu2+-exporting ATPase [EC:3.6.3.4]
K01534	50	Cd2+/Zn2+-exporting ATPase [EC:3.6.3.3 3.6.3.5]
K01537	143	Ca2+-transporting ATPase [EC:3.6.3.8]
K01539	3	sodium/potassium-transporting ATPase subunit alpha [EC:3.6.3.9]
K01546	10	K+-transporting ATPase ATPase A chain [EC:3.6.3.12]
K01547	13	K+-transporting ATPase ATPase B chain [EC:3.6.3.12]
K01548	24	K+-transporting ATPase ATPase C chain [EC:3.6.3.12]
K01551	33	arsenite-transporting ATPase [EC:3.6.3.16]
K01552	354	Unclassified; E3.6.3.-
K01553	2	myosin ATPase [EC:3.6.4.1]
K01554	20	Unclassified; E3.6.-.-
K01555	13	fumarylacetoacetase [EC:3.7.1.2]
K01556	16	kynureninase [EC:3.7.1.3]
K01557	13	acylpyruvate hydrolase [EC:3.7.1.5]
K01559	13	Unclassified; E3.7.1.-
K01560	25	2-haloacid dehalogenase [EC:3.8.1.2]
K01561	8	haloacetate dehalogenase [EC:3.8.1.3]
K01563	56	haloalkane dehalogenase [EC:3.8.1.5]
K01564	37	Unclassified; E3.8.1.-
K01567	197	Unclassified; E3.-.-.-
K01568	4	pyruvate decarboxylase [EC:4.1.1.1]
K01571	30	oxaloacetate decarboxylase, alpha subunit [EC:4.1.1.3]
K01572	37	oxaloacetate decarboxylase, beta subunit [EC:4.1.1.3]
K01574	2	acetoacetate decarboxylase [EC:4.1.1.4]
K01576	5	benzoylformate decarboxylase [EC:4.1.1.7]
K01577	2	oxalyl-CoA decarboxylase [EC:4.1.1.8]
K01578	7	malonyl-CoA decarboxylase [EC:4.1.1.9]
K01579	23	aspartate 1-decarboxylase [EC:4.1.1.11]
K01580	8	glutamate decarboxylase [EC:4.1.1.15]
K01581	24	ornithine decarboxylase [EC:4.1.1.17]
K01582	21	lysine decarboxylase [EC:4.1.1.18]
K01583	19	arginine decarboxylase [EC:4.1.1.19]
K01584	16	arginine decarboxylase [EC:4.1.1.19]
K01585	28	arginine decarboxylase [EC:4.1.1.19]
K01586	78	diaminopimelate decarboxylase [EC:4.1.1.20]
K01588	40	5-(carboxyamino)imidazole ribonucleotide mutase [EC:5.4.99.18]
K01589	29	5-(carboxyamino)imidazole ribonucleotide synthase [EC:6.3.4.18]
K01590	1	histidine decarboxylase [EC:4.1.1.22]
K01591	61	orotidine-5'-phosphate decarboxylase [EC:4.1.1.23]
K01592	18	tyrosine decarboxylase [EC:4.1.1.25]
K01593	41	aromatic-L-amino-acid decarboxylase [EC:4.1.1.28]
K01594	18	sulfinoalanine decarboxylase [EC:4.1.1.29]
K01595	72	phosphoenolpyruvate carboxylase [EC:4.1.1.31]
K01596	52	phosphoenolpyruvate carboxykinase (GTP) [EC:4.1.1.32]
K01597	10	diphosphomevalonate decarboxylase [EC:4.1.1.33]
K01598	20	phosphopantothenoylcysteine decarboxylase [EC:4.1.1.36]
K01599	81	uroporphyrinogen decarboxylase [EC:4.1.1.37]
K01601	4	ribulose-bisphosphate carboxylase large chain [EC:4.1.1.39]
K01602	3	ribulose-bisphosphate carboxylase small chain [EC:4.1.1.39]
K01605	14	methylmalonyl-CoA decarboxylase beta chain [EC:4.1.1.41]
K01606	18	methylmalonyl-CoA decarboxylase gamma chain [EC:4.1.1.41]
K01607	23	4-carboxymuconolactone decarboxylase [EC:4.1.1.44]
K01608	1	tartronate-semialdehyde synthase [EC:4.1.1.47]
K01609	37	indole-3-glycerol phosphate synthase [EC:4.1.1.48]
K01610	35	phosphoenolpyruvate carboxykinase (ATP) [EC:4.1.1.49]
K01611	8	S-adenosylmethionine decarboxylase [EC:4.1.1.50]
K01613	45	phosphatidylserine decarboxylase [EC:4.1.1.65]
K01615	15	glutaconyl-CoA decarboxylase [EC:4.1.1.70]
K01616	23	2-oxoglutarate decarboxylase [EC:4.1.1.71]
K01617	16	4-oxalocrotonate decarboxylase [EC:4.1.1.77]
K01618	61	Unclassified; E4.1.1.-
K01619	36	deoxyribose-phosphate aldolase [EC:4.1.2.4]
K01620	49	threonine aldolase [EC:4.1.2.5]
K01621	33	phosphoketolase [EC:4.1.2.9]
K01623	30	fructose-bisphosphate aldolase, class I [EC:4.1.2.13]
K01624	60	fructose-bisphosphate aldolase, class II [EC:4.1.2.13]
K01625	27	2-dehydro-3-deoxyphosphogluconate aldolase /
K01626	59	3-deoxy-7-phosphoheptulonate synthase [EC:2.5.1.54]
K01627	100	2-dehydro-3-deoxyphosphooctonate aldolase (KDO 8-P synthase)
K01628	37	L-fuculose-phosphate aldolase [EC:4.1.2.17]
K01629	17	rhamnulose-1-phosphate aldolase [EC:4.1.2.19]
K01630	3	2-dehydro-3-deoxyglucarate aldolase [EC:4.1.2.20]
K01631	9	2-dehydro-3-deoxyphosphogalactonate aldolase [EC:4.1.2.21]
K01632	29	fructose-6-phosphate phosphoketolase [EC:4.1.2.22]
K01633	32	dihydroneopterin aldolase [EC:4.1.2.25]
K01634	4	sphinganine-1-phosphate aldolase [EC:4.1.2.27]
K01635	2	tagatose 1,6-diphosphate aldolase [EC:4.1.2.40]
K01636	43	Unclassified; E4.1.2.-
K01637	17	isocitrate lyase [EC:4.1.3.1]
K01638	29	malate synthase [EC:2.3.3.9]
K01639	16	N-acetylneuraminate lyase [EC:4.1.3.3]
K01640	21	hydroxymethylglutaryl-CoA lyase [EC:4.1.3.4]
K01641	1	hydroxymethylglutaryl-CoA synthase [EC:2.3.3.10]
K01643	13	citrate lyase subunit alpha / citrate CoA-transferase [EC:4.1.3.6
K01644	34	citrate lyase subunit beta / citryl-CoA lyase [EC:4.1.3.6 4.1.3.34]
K01646	3	citrate lyase subunit gamma [EC:4.1.3.6]
K01647	82	citrate synthase [EC:2.3.3.1]
K01648	5	ATP citrate (pro-S)-lyase [EC:2.3.3.8]
K01649	114	2-isopropylmalate synthase [EC:2.3.3.13]
K01652	135	acetolactate synthase I/II/III large subunit [EC:2.2.1.6]
K01653	48	acetolactate synthase I/III small subunit [EC:2.2.1.6]
K01654	30	N-acetylneuraminate synthase [EC:2.5.1.56]
K01655	21	homocitrate synthase [EC:2.3.3.14]
K01657	67	anthranilate synthase component I [EC:4.1.3.27]
K01658	32	anthranilate synthase component II [EC:4.1.3.27]
K01659	11	2-methylcitrate synthase [EC:2.3.3.5]
K01661	24	naphthoate synthase [EC:4.1.3.36]
K01662	116	1-deoxy-D-xylulose-5-phosphate synthase [EC:2.2.1.7]
K01664	34	para-aminobenzoate synthetase component II [EC:2.6.1.85]
K01665	43	para-aminobenzoate synthetase component I [EC:2.6.1.85]
K01666	13	4-hydroxy 2-oxovalerate aldolase [EC:4.1.3.39]
K01667	38	tryptophanase [EC:4.1.99.1]
K01668	27	tyrosine phenol-lyase [EC:4.1.99.2]
K01669	57	deoxyribodipyrimidine photo-lyase [EC:4.1.99.3]
K01671	1	Unclassified; E4.1.-.-
K01673	70	carbonic anhydrase [EC:4.2.1.1]
K01674	15	carbonic anhydrase [EC:4.2.1.1]
K01676	48	fumarate hydratase, class I [EC:4.2.1.2]
K01677	1	fumarate hydratase subunit alpha [EC:4.2.1.2]
K01678	1	fumarate hydratase subunit beta [EC:4.2.1.2]
K01679	51	fumarate hydratase, class II [EC:4.2.1.2]
K01681	119	aconitate hydratase 1 [EC:4.2.1.3]
K01682	31	aconitate hydratase 2 [EC:4.2.1.3]
K01684	30	galactonate dehydratase [EC:4.2.1.6]
K01685	16	altronate hydrolase [EC:4.2.1.7]
K01686	22	mannonate dehydratase [EC:4.2.1.8]
K01687	101	dihydroxy-acid dehydratase [EC:4.2.1.9]
K01689	65	enolase [EC:4.2.1.11]
K01690	6	phosphogluconate dehydratase [EC:4.2.1.12]
K01692	201	enoyl-CoA hydratase [EC:4.2.1.17]
K01693	29	imidazoleglycerol-phosphate dehydratase [EC:4.2.1.19]
K01695	33	tryptophan synthase alpha chain [EC:4.2.1.20]
K01696	80	tryptophan synthase beta chain [EC:4.2.1.20]
K01697	25	cystathionine beta-synthase [EC:4.2.1.22]
K01698	68	porphobilinogen synthase [EC:4.2.1.24]
K01699	4	propanediol dehydratase large subunit [EC:4.2.1.28]
K01703	73	3-isopropylmalate/(R)-2-methylmalate dehydratase large subunit
K01704	55	3-isopropylmalate/(R)-2-methylmalate dehydratase small subunit
K01706	7	glucarate dehydratase [EC:4.2.1.40]
K01707	1	5-dehydro-4-deoxyglucarate dehydratase [EC:4.2.1.41]
K01708	8	galactarate dehydratase [EC:4.2.1.42]
K01709	25	CDP-glucose 4,6-dehydratase [EC:4.2.1.45]
K01710	251	dTDP-glucose 4,6-dehydratase [EC:4.2.1.46]
K01711	55	GDPmannose 4,6-dehydratase [EC:4.2.1.47]
K01712	60	urocanate hydratase [EC:4.2.1.49]
K01713	26	prephenate dehydratase [EC:4.2.1.51]
K01714	77	dihydrodipicolinate synthase [EC:4.2.1.52]
K01715	19	3-hydroxybutyryl-CoA dehydratase [EC:4.2.1.55]
K01716	8	3-hydroxydecanoyl-[acyl-carrier-protein] dehydratase [EC:4.2.1.60]
K01718	20	pseudouridylate synthase [EC:4.2.1.70]
K01719	43	uroporphyrinogen-III synthase [EC:4.2.1.75]
K01720	4	2-methylcitrate dehydratase [EC:4.2.1.79]
K01724	24	4a-hydroxytetrahydrobiopterin dehydratase [EC:4.2.1.96]
K01725	2	cyanate lyase [EC:4.2.1.104]
K01726	127	Unclassified; E4.2.1.-
K01733	81	threonine synthase [EC:4.2.3.1]
K01734	14	methylglyoxal synthase [EC:4.2.3.3]
K01735	63	3-dehydroquinate synthase [EC:4.2.3.4]
K01736	49	chorismate synthase [EC:4.2.3.5]
K01737	35	6-pyruvoyl tetrahydrobiopterin synthase [EC:4.2.3.12]
K01738	76	cysteine synthase A [EC:2.5.1.47]
K01739	79	cystathionine gamma-synthase [EC:2.5.1.48]
K01740	98	O-acetylhomoserine (thiol)-lyase [EC:2.5.1.49]
K01741	9	DNA-(apurinic or apyrimidinic site) lyase [EC:4.2.99.18]
K01743	2	Unclassified; E4.2.-.-
K01744	28	aspartate ammonia-lyase [EC:4.3.1.1]
K01745	38	histidine ammonia-lyase [EC:4.3.1.3]
K01746	16	formiminotetrahydrofolate cyclodeaminase [EC:4.3.1.4]
K01749	47	hydroxymethylbilane synthase [EC:2.5.1.61]
K01750	16	ornithine cyclodeaminase [EC:4.3.1.12]
K01751	3	diaminopropionate ammonia-lyase [EC:4.3.1.15]
K01752	32	L-serine dehydratase [EC:4.3.1.17]
K01753	6	D-serine dehydratase [EC:4.3.1.18]
K01754	72	threonine dehydratase [EC:4.3.1.19]
K01755	96	argininosuccinate lyase [EC:4.3.2.1]
K01756	92	adenylosuccinate lyase [EC:4.3.2.2]
K01757	7	strictosidine synthase [EC:4.3.3.2]
K01758	27	cystathionine gamma-lyase [EC:4.4.1.1]
K01759	111	lactoylglutathione lyase [EC:4.4.1.5]
K01760	72	cystathionine beta-lyase [EC:4.4.1.8]
K01761	32	methionine-gamma-lyase [EC:4.4.1.11]
K01766	1	cysteine sulfinate desulfinase [EC:4.4.1.-]
K01768	376	adenylate cyclase [EC:4.6.1.1]
K01769	18	guanylate cyclase, other [EC:4.6.1.2]
K01770	34	2-C-methyl-D-erythritol 2,4-cyclodiphosphate synthase [EC:4.6.1.12]
K01772	40	ferrochelatase [EC:4.99.1.1]
K01775	88	alanine racemase [EC:5.1.1.1]
K01776	77	glutamate racemase [EC:5.1.1.3]
K01777	13	proline racemase [EC:5.1.1.4]
K01778	64	diaminopimelate epimerase [EC:5.1.1.7]
K01779	27	aspartate racemase [EC:5.1.1.13]
K01780	30	Unclassified; E5.1.1.-
K01781	22	mandelate racemase [EC:5.1.2.2]
K01782	52	3-hydroxyacyl-CoA dehydrogenase / enoyl-CoA hydratase /
K01783	46	ribulose-phosphate 3-epimerase [EC:5.1.3.1]
K01784	252	UDP-glucose 4-epimerase [EC:5.1.3.2]
K01785	43	aldose 1-epimerase [EC:5.1.3.3]
K01786	14	L-ribulose-5-phosphate 4-epimerase [EC:5.1.3.4]
K01787	33	N-acylglucosamine 2-epimerase [EC:5.1.3.8]
K01789	31	UDP-glucuronate 5'-epimerase [EC:5.1.3.12]
K01790	50	dTDP-4-dehydrorhamnose 3,5-epimerase [EC:5.1.3.13]
K01791	81	UDP-N-acetylglucosamine 2-epimerase [EC:5.1.3.14]
K01792	14	glucose-6-phosphate 1-epimerase [EC:5.1.3.15]
K01795	382	Unclassified; E5.1.3.-
K01796	24	alpha-methylacyl-CoA racemase [EC:5.1.99.4]
K01797	35	Unclassified; E5.1.99.-
K01798	2	Unclassified; E5.1.-.-
K01799	1	maleate isomerase [EC:5.2.1.1]
K01800	11	maleylacetoacetate isomerase [EC:5.2.1.2]
K01801	9	maleylpyruvate isomerase [EC:5.2.1.4]
K01802	210	peptidylprolyl isomerase [EC:5.2.1.8]
K01803	62	triosephosphate isomerase (TIM) [EC:5.3.1.1]
K01804	28	L-arabinose isomerase [EC:5.3.1.4]
K01805	20	xylose isomerase [EC:5.3.1.5]
K01807	20	ribose 5-phosphate isomerase A [EC:5.3.1.6]
K01808	43	ribose 5-phosphate isomerase B [EC:5.3.1.6]
K01809	96	mannose-6-phosphate isomerase [EC:5.3.1.8]
K01810	71	glucose-6-phosphate isomerase [EC:5.3.1.9]
K01811	42	putative family 31 glucosidase
K01812	19	glucuronate isomerase [EC:5.3.1.12]
K01813	14	L-rhamnose isomerase [EC:5.3.1.14]
K01814	80	phosphoribosylformimino-5-aminoimidazole carboxamide ribotide
K01815	18	4-deoxy-L-threo-5-hexosulose-uronate ketol-isomerase [EC:5.3.1.17]
K01816	17	hydroxypyruvate isomerase [EC:5.3.1.22]
K01817	52	phosphoribosylanthranilate isomerase [EC:5.3.1.24]
K01818	10	L-fucose isomerase [EC:5.3.1.25]
K01820	12	Unclassified; E5.3.1.-
K01821	19	4-oxalocrotonate tautomerase [EC:5.3.2.-]
K01822	2	steroid delta-isomerase [EC:5.3.3.1]
K01823	26	isopentenyl-diphosphate delta-isomerase [EC:5.3.3.2]
K01825	8	3-hydroxyacyl-CoA dehydrogenase / enoyl-CoA hydratase /
K01826	32	5-carboxymethyl-2-hydroxymuconate isomerase [EC:5.3.3.10]
K01828	17	Unclassified; E5.3.3.-
K01829	31	protein disulfide-isomerase [EC:5.3.4.1]
K01834	204	phosphoglycerate mutase [EC:5.4.2.1]
K01835	58	phosphoglucomutase [EC:5.4.2.2]
K01838	37	beta-phosphoglucomutase [EC:5.4.2.6]
K01839	10	phosphopentomutase [EC:5.4.2.7]
K01840	94	phosphomannomutase [EC:5.4.2.8]
K01841	3	phosphoenolpyruvate phosphomutase [EC:5.4.2.9]
K01842	11	Unclassified; E5.4.2.-
K01843	26	lysine 2,3-aminomutase [EC:5.4.3.2]
K01844	9	beta-lysine 5,6-aminomutase [EC:5.4.3.3]
K01845	131	glutamate-1-semialdehyde 2,1-aminomutase [EC:5.4.3.8]
K01846	2	methylaspartate mutase [EC:5.4.99.1]
K01847	54	methylmalonyl-CoA mutase [EC:5.4.99.2]
K01848	60	methylmalonyl-CoA mutase, N-terminal domain [EC:5.4.99.2]
K01849	34	methylmalonyl-CoA mutase, C-terminal domain [EC:5.4.99.2]
K01850	1	chorismate mutase [EC:5.4.99.5]
K01851	1	salicylate biosynthesis isochorismate synthase [EC:5.4.4.2]
K01854	85	UDP-galactopyranose mutase [EC:5.4.99.9]
K01856	32	muconate cycloisomerase [EC:5.5.1.1]
K01857	2	3-carboxy-cis,cis-muconate cycloisomerase [EC:5.5.1.2]
K01858	10	myo-inositol-1-phosphate synthase [EC:5.5.1.4]
K01860	25	chloromuconate cycloisomerase [EC:5.5.1.7]
K01865	14	Unclassified; E5.-.-.-
K01866	75	tyrosyl-tRNA synthetase [EC:6.1.1.1]
K01867	72	tryptophanyl-tRNA synthetase [EC:6.1.1.2]
K01868	89	threonyl-tRNA synthetase [EC:6.1.1.3]
K01869	129	leucyl-tRNA synthetase [EC:6.1.1.4]
K01870	132	isoleucyl-tRNA synthetase [EC:6.1.1.5]
K01872	96	alanyl-tRNA synthetase [EC:6.1.1.7]
K01873	127	valyl-tRNA synthetase [EC:6.1.1.9]
K01874	70	methionyl-tRNA synthetase [EC:6.1.1.10]
K01875	83	seryl-tRNA synthetase [EC:6.1.1.11]
K01876	86	aspartyl-tRNA synthetase [EC:6.1.1.12]
K01878	26	glycyl-tRNA synthetase alpha chain [EC:6.1.1.14]
K01879	52	glycyl-tRNA synthetase beta chain [EC:6.1.1.14]
K01880	62	glycyl-tRNA synthetase [EC:6.1.1.14]
K01881	84	prolyl-tRNA synthetase [EC:6.1.1.15]
K01883	100	cysteinyl-tRNA synthetase [EC:6.1.1.16]
K01885	82	glutamyl-tRNA synthetase [EC:6.1.1.17]
K01886	57	glutaminyl-tRNA synthetase [EC:6.1.1.18]
K01887	106	arginyl-tRNA synthetase [EC:6.1.1.19]
K01889	60	phenylalanyl-tRNA synthetase alpha chain [EC:6.1.1.20]
K01890	115	phenylalanyl-tRNA synthetase beta chain [EC:6.1.1.20]
K01892	70	histidyl-tRNA synthetase [EC:6.1.1.21]
K01893	36	asparaginyl-tRNA synthetase [EC:6.1.1.22]
K01894	16	glutamyl-Q tRNA(Asp) synthetase [EC:6.1.1.-]
K01895	203	acetyl-CoA synthetase [EC:6.2.1.1]
K01896	13	medium-chain acyl-CoA synthetase [EC:6.2.1.2]
K01897	368	long-chain acyl-CoA synthetase [EC:6.2.1.3]
K01902	54	succinyl-CoA synthetase alpha subunit [EC:6.2.1.5]
K01903	66	succinyl-CoA synthetase beta subunit [EC:6.2.1.5]
K01904	20	4-coumarate--CoA ligase [EC:6.2.1.12]
K01905	49	acetyl-CoA synthetase (ADP-forming) [EC:6.2.1.13]
K01906	43	6-carboxyhexanoate--CoA ligase [EC:6.2.1.14]
K01907	35	acetoacetyl-CoA synthetase [EC:6.2.1.16]
K01908	20	propionyl-CoA synthetase [EC:6.2.1.17]
K01910	5	[citrate (pro-3S)-lyase] ligase [EC:6.2.1.22]
K01911	24	O-succinylbenzoic acid--CoA ligase [EC:6.2.1.26]
K01912	120	phenylacetate-CoA ligase [EC:6.2.1.30]
K01913	122	Unclassified; E6.2.1.-
K01914	16	aspartate--ammonia ligase [EC:6.3.1.1]
K01915	198	glutamine synthetase [EC:6.3.1.2]
K01916	48	NAD+ synthase [EC:6.3.1.5]
K01917	16	glutathionylspermidine synthase [EC:6.3.1.8]
K01918	41	pantoate--beta-alanine ligase [EC:6.3.2.1]
K01919	26	glutamate--cysteine ligase [EC:6.3.2.2]
K01920	20	glutathione synthase [EC:6.3.2.3]
K01921	108	D-alanine-D-alanine ligase [EC:6.3.2.4]
K01922	8	phosphopantothenate-cysteine ligase [EC:6.3.2.5]
K01923	65	phosphoribosylaminoimidazole-succinocarboxamide synthase
K01924	80	UDP-N-acetylmuramate--alanine ligase [EC:6.3.2.8]
K01925	80	UDP-N-acetylmuramoylalanine--D-glutamate ligase [EC:6.3.2.9]
K01926	35	AT-rich DNA-binding protein
K01928	75	UDP-N-acetylmuramoylalanyl-D-glutamate--2,6-diaminopimelate ligase
K01929	141	UDP-N-acetylmuramoylalanyl-D-glutamyl-2,6-diaminopimelate--D-alanyl-
K01932	4	Unclassified; E6.3.2.-
K01933	54	phosphoribosylformylglycinamidine cyclo-ligase [EC:6.3.3.1]
K01934	40	5-formyltetrahydrofolate cyclo-ligase [EC:6.3.3.2]
K01935	26	dethiobiotin synthetase [EC:6.3.3.3]
K01937	103	CTP synthase [EC:6.3.4.2]
K01938	32	formate--tetrahydrofolate ligase [EC:6.3.4.3]
K01939	83	adenylosuccinate synthase [EC:6.3.4.4]
K01940	58	argininosuccinate synthase [EC:6.3.4.5]
K01941	9	urea carboxylase [EC:6.3.4.6]
K01945	53	phosphoribosylamine--glycine ligase [EC:6.3.4.13]
K01947	5	biotin-[acetyl-CoA-carboxylase] ligase / type III pantothenate
K01950	76	NAD+ synthase (glutamine-hydrolysing) [EC:6.3.5.1]
K01951	103	GMP synthase (glutamine-hydrolysing) [EC:6.3.5.2]
K01952	136	phosphoribosylformylglycinamidine synthase [EC:6.3.5.3]
K01953	154	asparagine synthase (glutamine-hydrolysing) [EC:6.3.5.4]
K01955	163	carbamoyl-phosphate synthase large subunit [EC:6.3.5.5]
K01956	60	carbamoyl-phosphate synthase small subunit [EC:6.3.5.5]
K01957	8	glutamyl-tRNA (Gln) amidotransferase [EC:6.3.5.-]
K01958	43	pyruvate carboxylase [EC:6.4.1.1]
K01959	6	pyruvate carboxylase subunit A [EC:6.4.1.1]
K01960	46	pyruvate carboxylase subunit B [EC:6.4.1.1]
K01961	84	acetyl-CoA carboxylase, biotin carboxylase subunit [EC:6.4.1.2
K01962	28	acetyl-CoA carboxylase carboxyl transferase subunit alpha
K01963	41	acetyl-CoA carboxylase carboxyl transferase subunit beta
K01965	58	propionyl-CoA carboxylase alpha chain [EC:6.4.1.3]
K01966	134	propionyl-CoA carboxylase beta chain [EC:6.4.1.3]
K01968	46	3-methylcrotonyl-CoA carboxylase alpha subunit [EC:6.4.1.4]
K01969	37	3-methylcrotonyl-CoA carboxylase beta subunit [EC:6.4.1.4]
K01970	16	Unclassified; E6.4.-.-
K01971	93	DNA ligase (ATP) [EC:6.5.1.1]
K01972	108	DNA ligase (NAD+) [EC:6.5.1.2]
K01975	22	2'-5' RNA ligase [EC:6.5.1.-]
K01976	23	Unclassified; E6.-.-.-
K01977	1	16S ribosomal RNA
K01989	27	putative ABC transport system substrate-binding protein
K01990	372	ABC-2 type transport system ATP-binding protein
K01991	73	polysaccharide export outer membrane protein
K01992	271	ABC-2 type transport system permease protein
K01993	50	HlyD family secretion protein
K01995	119	branched-chain amino acid transport system ATP-binding protein
K01996	149	branched-chain amino acid transport system ATP-binding protein
K01997	132	branched-chain amino acid transport system permease protein
K01998	275	branched-chain amino acid transport system permease protein
K01999	199	branched-chain amino acid transport system substrate-binding protein
K02000	14	glycine betaine/proline transport system ATP-binding protein
K02001	14	glycine betaine/proline transport system permease protein
K02002	17	glycine betaine/proline transport system substrate-binding protein
K02003	329	Unclassified; ABC.CD.A
K02004	462	Unclassified; ABC.CD.P
K02005	181	HlyD family secretion protein
K02006	57	cobalt/nickel transport system ATP-binding protein
K02007	21	cobalt/nickel transport system permease protein
K02008	36	cobalt/nickel transport system permease protein
K02009	2	cobalt transport protein
K02010	59	iron(III) transport system ATP-binding protein [EC:3.6.3.30]
K02011	33	iron(III) transport system permease protein
K02012	29	iron(III) transport system substrate-binding protein
K02013	51	iron complex transport system ATP-binding protein [EC:3.6.3.34]
K02014	457	iron complex outermembrane recepter protein
K02015	52	iron complex transport system permease protein
K02016	70	iron complex transport system substrate-binding protein
K02017	39	molybdate transport system ATP-binding protein [EC:3.6.3.29]
K02018	32	molybdate transport system permease protein
K02019	10	molybdate transport system regulatory protein
K02020	42	molybdate transport system substrate-binding protein
K02021	53	putative ABC transport system ATP-binding protein
K02022	59	Unclassified; ABC.MR.TX
K02023	54	multiple sugar transport system ATP-binding protein
K02024	2	maltoporin
K02025	134	multiple sugar transport system permease protein
K02026	108	multiple sugar transport system permease protein
K02027	122	multiple sugar transport system substrate-binding protein
K02028	52	polar amino acid transport system ATP-binding protein [EC:3.6.3.21]
K02029	44	polar amino acid transport system permease protein
K02030	144	polar amino acid transport system substrate-binding protein
K02031	124	peptide/nickel transport system ATP-binding protein
K02032	150	peptide/nickel transport system ATP-binding protein
K02033	146	peptide/nickel transport system permease protein
K02034	124	peptide/nickel transport system permease protein
K02035	239	peptide/nickel transport system substrate-binding protein
K02036	74	phosphate transport system ATP-binding protein [EC:3.6.3.27]
K02037	57	phosphate transport system permease protein
K02038	60	phosphate transport system permease protein
K02039	64	phosphate transport system protein
K02040	97	phosphate transport system substrate-binding protein
K02041	24	phosphonate transport system ATP-binding protein
K02042	11	phosphonate transport system permease protein
K02044	42	phosphonate transport system substrate-binding protein
K02045	30	sulfate transport system ATP-binding protein [EC:3.6.3.25]
K02046	31	sulfate transport system permease protein
K02047	26	sulfate transport system permease protein
K02048	35	sulfate transport system substrate-binding protein
K02049	69	sulfonate/nitrate/taurine transport system ATP-binding protein
K02050	64	sulfonate/nitrate/taurine transport system permease protein
K02051	94	sulfonate/nitrate/taurine transport system substrate-binding protein
K02052	73	putative spermidine/putrescine transport system ATP-binding protein
K02053	38	putative spermidine/putrescine transport system permease protein
K02054	45	putative spermidine/putrescine transport system permease protein
K02055	66	putative spermidine/putrescine transport system substrate-binding
K02056	115	simple sugar transport system ATP-binding protein [EC:3.6.3.17]
K02057	141	simple sugar transport system permease protein
K02058	89	simple sugar transport system substrate-binding protein
K02059	3	putative sulfate transport system ATP-binding protein
K02060	8	putative sulfate transport system permease protein
K02061	1	putative sulfate transport system substrate-binding protein
K02063	13	thiamine transport system permease protein
K02064	17	thiamine transport system substrate-binding protein
K02065	76	putative ABC transport system ATP-binding protein
K02066	83	putative ABC transport system permease protein
K02067	57	putative ABC transport system substrate-binding protein
K02068	8	putative ABC transport system ATP-binding protein
K02069	13	putative ABC transport system permease protein
K02071	9	D-methionine transport system ATP-binding protein
K02072	9	D-methionine transport system permease protein
K02073	7	D-methionine transport system substrate-binding protein
K02074	18	zinc/manganese transport system ATP-binding protein
K02075	19	zinc/manganese transport system permease protein
K02076	3	Fur family transcriptional regulator, zinc uptake regulator
K02077	16	zinc/manganese transport system substrate-binding protein
K02078	68	acyl carrier protein
K02080	5	galactosamine-6-phosphate isomerase [EC:5.3.1.-]
K02081	10	DeoR family transcriptional regulator, aga operon transcriptional
K02082	1	tagatose-6-phosphate ketose/aldose isomerase [EC:5.-.-.-]
K02083	6	allantoate deiminase [EC:3.5.3.9]
K02086	2	DNA replication protein
K02099	27	AraC family transcriptional regulator, arabinose operon regulatory
K02100	9	MFS transporter, SP family, arabinose:H+ symporter
K02102	2	arabinose operon protein AraM
K02103	1	GntR family transcriptional regulator, arabinose operon
K02106	9	short-chain fatty acids transporter
K02108	62	F-type H+-transporting ATPase subunit a [EC:3.6.3.14]
K02109	44	F-type H+-transporting ATPase subunit b [EC:3.6.3.14]
K02110	38	F-type H+-transporting ATPase subunit c [EC:3.6.3.14]
K02111	82	F-type H+-transporting ATPase subunit alpha [EC:3.6.3.14]
K02112	82	F-type H+-transporting ATPase subunit beta [EC:3.6.3.14]
K02113	65	F-type H+-transporting ATPase subunit delta [EC:3.6.3.14]
K02114	33	F-type H+-transporting ATPase subunit epsilon [EC:3.6.3.14]
K02115	63	F-type H+-transporting ATPase subunit gamma [EC:3.6.3.14]
K02116	1	ATP synthase protein I
K02117	26	V-type H+-transporting ATPase subunit A [EC:3.6.3.14]
K02118	23	V-type H+-transporting ATPase subunit B [EC:3.6.3.14]
K02119	8	V-type H+-transporting ATPase subunit C [EC:3.6.3.14]
K02120	6	V-type H+-transporting ATPase subunit D [EC:3.6.3.14]
K02121	5	V-type H+-transporting ATPase subunit E [EC:3.6.3.14]
K02122	1	V-type H+-transporting ATPase subunit F [EC:3.6.3.14]
K02123	24	V-type H+-transporting ATPase subunit I [EC:3.6.3.14]
K02124	3	V-type H+-transporting ATPase subunit K [EC:3.6.3.14]
K02160	32	acetyl-CoA carboxylase biotin carboxyl carrier protein
K02164	10	nitric-oxide reductase NorE protein [EC:1.7.99.7]
K02167	3	TetR/AcrR family transcriptional regulator, transcriptional
K02168	2	high-affinity choline transport protein
K02169	43	biotin synthesis protein BioC
K02170	32	biotin biosynthesis protein BioH
K02182	8	crotonobetaine/carnitine-CoA ligase [EC:6.2.1.-]
K02188	25	cobalamin biosynthesis protein CbiD
K02189	10	cobalamin biosynthesis protein CbiG
K02190	1	sirohydrochlorin cobaltochelatase [EC:4.99.1.3]
K02191	3	precorrin-8W decarboxylase [EC:1.-.-.-]
K02192	5	bacterioferritin-associated ferredoxin
K02193	34	heme exporter protein A [EC:3.6.3.41]
K02194	15	heme exporter protein B
K02195	67	heme exporter protein C
K02196	3	heme exporter protein D
K02197	13	cytochrome c-type biogenesis protein CcmE
K02198	99	cytochrome c-type biogenesis protein CcmF
K02199	82	cytochrome c biogenesis protein CcmG, thiol:disulfide interchange
K02200	38	cytochrome c-type biogenesis protein CcmH
K02203	5	phosphoserine / homoserine phosphotransferase [EC:3.1.3.3 2.7.1.39]
K02204	11	homoserine kinase type II [EC:2.7.1.39]
K02217	25	ferritin [EC:1.16.3.1]
K02221	39	YggT family protein
K02224	32	cobyrinic acid a,c-diamide synthase [EC:6.3.5.9 6.3.1.-]
K02225	5	cobalamin biosynthetic protein CobC
K02227	34	adenosylcobinamide-phosphate synthase CobD [EC:6.3.1.10]
K02230	22	cobaltochelatase CobN [EC:6.6.1.2]
K02231	36	adenosylcobinamide kinase / adenosylcobinamide-phosphate
K02232	30	adenosylcobyric acid synthase [EC:6.3.5.10]
K02233	29	adenosylcobinamide-GDP ribazoletransferase [EC:2.7.8.26]
K02234	21	cobalamin biosynthesis protein CobW
K02236	6	leader peptidase (prepilin peptidase) / N-methyltransferase
K02237	26	competence protein ComEA
K02238	67	competence protein ComEC
K02240	1	competence protein ComFA
K02242	14	competence protein ComFC
K02244	6	competence protein ComGB
K02248	5	competence protein ComGF
K02258	10	cytochrome c oxidase subunit XI assembly protein
K02259	24	cytochrome c oxidase subunit XV assembly protein
K02274	101	cytochrome c oxidase subunit I [EC:1.9.3.1]
K02275	58	cytochrome c oxidase subunit II [EC:1.9.3.1]
K02276	46	cytochrome c oxidase subunit III [EC:1.9.3.1]
K02278	2	prepilin peptidase CpaA [EC:3.4.23.43]
K02279	6	pilus assembly protein CpaB
K02280	7	pilus assembly protein CpaC
K02281	1	pilus assembly protein CpaD
K02282	84	pilus assembly protein CpaE
K02283	52	pilus assembly protein CpaF
K02287	1	phycocyanin-associated, rod
K02288	4	phycocyanobilin lyase alpha subunit [EC:4.-.-.-]
K02291	21	phytoene synthase [EC:2.5.1.32]
K02292	23	beta-carotene ketolase (CrtO type)
K02293	1	phytoene dehydrogenase, phytoene desaturase [EC:1.14.99.-]
K02298	2	cytochrome o ubiquinol oxidase subunit I [EC:1.10.3.-]
K02299	2	cytochrome o ubiquinol oxidase subunit III [EC:1.10.3.-]
K02301	42	protoheme IX farnesyltransferase [EC:2.5.1.-]
K02302	27	uroporphyrin-III C-methyltransferase / precorrin-2 dehydrogenase /
K02303	23	uroporphyrin-III C-methyltransferase [EC:2.1.1.107]
K02304	13	precorrin-2 dehydrogenase / sirohydrochlorin ferrochelatase
K02305	7	nitric-oxide reductase, cytochrome c-containing subunit II
K02313	96	chromosomal replication initiator protein
K02314	115	replicative DNA helicase [EC:3.6.1.-]
K02315	3	DNA replication protein DnaC
K02316	94	DNA primase [EC:2.7.7.-]
K02319	15	DNA polymerase I [EC:2.7.7.7]
K02330	2	DNA polymerase beta subunit [EC:2.7.7.7 4.2.99.-]
K02334	51	DNA polymerase bacteriophage-type [EC:2.7.7.7]
K02335	135	DNA polymerase I [EC:2.7.7.7]
K02336	2	DNA polymerase II [EC:2.7.7.7]
K02337	217	DNA polymerase III subunit alpha [EC:2.7.7.7]
K02338	77	DNA polymerase III subunit beta [EC:2.7.7.7]
K02339	13	DNA polymerase III subunit chi [EC:2.7.7.7]
K02340	51	DNA polymerase III subunit delta [EC:2.7.7.7]
K02341	67	DNA polymerase III subunit delta' [EC:2.7.7.7]
K02342	150	DNA polymerase III subunit epsilon [EC:2.7.7.7]
K02343	83	DNA polymerase III subunit gamma/tau [EC:2.7.7.7]
K02346	65	DNA polymerase IV [EC:2.7.7.7]
K02347	20	DNA polymerase (family X)
K02348	3	ElaA protein
K02355	229	elongation factor EF-G [EC:3.6.5.3]
K02356	95	elongation factor EF-P
K02357	69	elongation factor EF-Ts
K02358	106	elongation factor EF-Tu [EC:3.6.5.3]
K02361	19	isochorismate synthase [EC:5.4.4.2]
K02364	8	enterobactin synthetase component F [EC:2.7.7.-]
K02371	18	enoyl-[acyl carrier protein] reductase II [EC:1.3.1.-]
K02372	38	3R-hydroxymyristoyl ACP dehydrase [EC:4.2.1.-]
K02377	41	GDP-L-fucose synthase [EC:1.1.1.271]
K02379	31	FdhD protein
K02380	1	FdhE protein
K02381	9	FdrA protein
K02382	1	flagellar protein FlbA
K02384	6	flagellar protein FlbC
K02385	2	flagellar protein FlbD
K02386	12	flagella basal body P-ring formation protein FlgA
K02387	34	flagellar basal-body rod protein FlgB
K02388	27	flagellar basal-body rod protein FlgC
K02389	42	flagellar basal-body rod modification protein FlgD
K02390	28	flagellar hook protein FlgE
K02391	10	flagellar basal-body rod protein FlgF
K02392	26	flagellar basal-body rod protein FlgG
K02393	15	flagellar L-ring protein precursor FlgH
K02394	24	flagellar P-ring protein precursor FlgI
K02395	76	flagellar protein FlgJ
K02396	33	flagellar hook-associated protein 1 FlgK
K02397	19	flagellar hook-associated protein 3 FlgL
K02399	1	flagella synthesis protein FlgN
K02400	34	flagellar biosynthesis protein FlhA
K02401	26	flagellar biosynthetic protein FlhB
K02404	19	flagellar biosynthesis protein FlhF
K02405	30	RNA polymerase sigma factor for flagellar operon FliA
K02406	46	flagellin
K02407	30	flagellar hook-associated protein 2
K02408	17	flagellar hook-basal body complex protein FliE
K02409	26	flagellar M-ring protein FliF
K02410	30	flagellar motor switch protein FliG
K02411	9	flagellar assembly protein FliH
K02412	31	flagellum-specific ATP synthase [EC:3.6.3.14]
K02413	9	flagellar FliJ protein
K02414	11	flagellar hook-length control protein FliK
K02415	11	flagellar FliL protein
K02416	26	flagellar motor switch protein FliM
K02417	19	flagellar motor switch protein FliN/FliY
K02418	7	flagellar protein FliO/FliZ
K02419	22	flagellar biosynthetic protein FliP
K02420	13	flagellar biosynthetic protein FliQ
K02421	14	flagellar biosynthetic protein FliR
K02422	10	flagellar protein FliS
K02424	3	cystine transport system substrate-binding protein
K02426	32	cysteine desulfuration protein SufE
K02427	13	ribosomal RNA large subunit methyltransferase E [EC:2.1.1.-]
K02428	42	nucleoside-triphosphate pyrophosphatase [EC:3.6.1.19]
K02429	61	MFS transporter, FHS family, L-fucose permease
K02431	1	L-fucose mutarotase [EC:5.1.3.-]
K02433	125	aspartyl-tRNA(Asn)/glutamyl-tRNA (Gln) amidotransferase subunit A
K02434	56	aspartyl-tRNA(Asn)/glutamyl-tRNA (Gln) amidotransferase subunit B
K02435	50	aspartyl-tRNA(Asn)/glutamyl-tRNA (Gln) amidotransferase subunit C
K02436	1	DeoR family transcriptional regulator, galactitol utilization operon
K02437	49	glycine cleavage system H protein
K02438	37	glycogen operon protein GlgX [EC:3.2.1.-]
K02439	2	thiosulfate sulfurtransferase [EC:2.8.1.1]
K02440	12	glycerol uptake facilitator protein
K02443	1	glycerol uptake operon antiterminator
K02444	8	DeoR family transcriptional regulator, glycerol-3-phosphate regulon
K02445	5	MFS transporter, OPA family, glycerol-3-phosphate transporter
K02446	24	fructose-1,6-bisphosphatase II [EC:3.1.3.11]
K02448	12	nitric-oxide reductase NorD protein [EC:1.7.99.7]
K02450	42	general secretion pathway protein A
K02452	5	general secretion pathway protein C
K02453	94	general secretion pathway protein D
K02454	163	general secretion pathway protein E
K02455	111	general secretion pathway protein F
K02456	39	general secretion pathway protein G
K02457	6	general secretion pathway protein H
K02458	6	general secretion pathway protein I
K02459	4	general secretion pathway protein J
K02460	20	general secretion pathway protein K
K02461	11	general secretion pathway protein L
K02462	2	general secretion pathway protein M
K02464	13	general secretion pathway protein O [EC:3.4.23.43 2.1.1.-]
K02468	4	DeoR family transcriptional regulator, glucitol operon repressor
K02469	162	DNA gyrase subunit A [EC:5.99.1.3]
K02470	150	DNA gyrase subunit B [EC:5.99.1.3]
K02471	16	putative ATP-binding cassette transporter
K02472	22	UDP-N-acetyl-D-mannosaminuronic acid dehydrogenase [EC:1.1.1.-]
K02473	84	UDP-N-acetylglucosamine 4-epimerase [EC:5.1.3.7]
K02474	36	UDP-N-acetyl-D-galactosamine dehydrogenase [EC:1.1.1.-]
K02475	5	two-component system, CitB family, response regulator
K02476	5	two-component system, CitB family, sensor kinase [EC:2.7.13.3]
K02477	147	two-component system, LytT family, response regulator
K02478	51	two-component system, LytT family, sensor kinase [EC:2.7.13.3]
K02479	154	two-component system, NarL family, response regulator
K02480	69	two-component system, NarL family, sensor kinase [EC:2.7.13.3]
K02481	260	two-component system, NtrC family, response regulator
K02482	299	two-component system, NtrC family, sensor kinase [EC:2.7.13.3]
K02483	276	two-component system, OmpR family, response regulator
K02484	265	two-component system, OmpR family, sensor kinase [EC:2.7.13.3]
K02485	79	two-component system, unclassified family, response regulator
K02486	68	two-component system, unclassified family, sensor kinase
K02487	3	type IV pili sensor histidine kinase and response regulator
K02488	770	two-component system, cell cycle response regulator
K02489	236	two-component system, cell cycle sensor kinase and response
K02490	73	two-component system, response regulator, stage 0 sporulation
K02491	17	two-component system, sporulation sensor kinase A [EC:2.7.13.3]
K02492	63	glutamyl-tRNA reductase [EC:1.2.1.70]
K02493	60	methyltransferase [EC:2.1.1.-]
K02494	6	outer membrane lipoprotein LolB
K02495	104	oxygen-independent coproporphyrinogen III oxidase [EC:1.3.99.22]
K02496	13	uroporphyrin-III C-methyltransferase [EC:2.1.1.107]
K02497	2	HemX protein
K02498	13	HemY protein
K02499	28	tetrapyrrole methylase family protein / MazG family protein
K02500	66	cyclase HisF [EC:4.1.3.-]
K02501	48	glutamine amidotransferase [EC:2.4.2.-]
K02502	25	ATP phosphoribosyltransferase regulatory subunit
K02503	46	Hit-like protein involved in cell-cycle regulation
K02504	11	protein transport protein HofB
K02505	1	protein transport protein HofC
K02507	3	protein transport protein HofQ
K02508	12	AraC family transcriptional regulator, 4-hydroxyphenylacetate
K02509	16	2-oxo-hept-3-ene-1,7-dioate hydratase [EC:4.2.1.-]
K02510	14	2,4-dihydroxyhept-2-ene-1,7-dioic acid aldolase [EC:4.1.2.-]
K02511	1	MFS transporter, ACS family, 4-hydroxyphenylacetate permease
K02517	45	lipid A biosynthesis lauroyl acyltransferase [EC:2.3.1.-]
K02518	58	translation initiation factor IF-1
K02519	109	translation initiation factor IF-2
K02520	75	translation initiation factor IF-3
K02521	1	LysR family transcriptional regulator, positive regulator for ilvC
K02523	48	octaprenyl diphosphate synthase [EC:2.5.1.-]
K02526	5	2-keto-3-deoxygluconate permease
K02527	33	3-deoxy-D-manno-octulosonic-acid transferase [EC:2.-.-.-]
K02528	51	dimethyladenosine transferase [EC:2.1.1.-]
K02529	181	LacI family transcriptional regulator
K02532	2	MFS transporter, OHS family, lactose permease
K02533	18	tRNA/rRNA methyltransferase [EC:2.1.1.-]
K02535	37	UDP-3-O-[3-hydroxymyristoyl] N-acetylglucosamine deacetylase
K02536	48	UDP-3-O-[3-hydroxymyristoyl] glucosamine N-acyltransferase
K02545	2	penicillin-binding protein 2 prime
K02547	1	methicillin resistance protein
K02548	25	1,4-dihydroxy-2-naphthoate octaprenyltransferase [EC:2.5.1.-]
K02549	17	O-succinylbenzoate synthase [EC:4.2.1.113]
K02550	6	glycolate permease
K02551	34	2-succinyl-5-enolpyruvyl-6-hydroxy-3-cyclohexene-1-carboxylate
K02552	9	menaquinone-specific isochorismate synthase [EC:5.4.4.2]
K02553	13	regulator of ribonuclease activity A
K02554	16	2-keto-4-pentenoate hydratase [EC:4.2.1.80]
K02556	31	chemotaxis protein MotA
K02557	84	chemotaxis protein MotB
K02558	38	UDP-N-acetylmuramate: L-alanyl-gamma-D-glutamyl-meso-diaminopimelate
K02563	56	UDP-N-acetylglucosamine--N-acetylmuramyl-(pentapeptide)
K02564	31	glucosamine-6-phosphate deaminase [EC:3.5.99.6]
K02565	7	N-acetylglucosamine repressor
K02566	7	NagD protein
K02567	45	periplasmic nitrate reductase NapA [EC:1.7.99.4]
K02568	13	cytochrome c-type protein NapB
K02569	16	cytochrome c-type protein NapC
K02570	4	periplasmic nitrate reductase NapD
K02572	6	ferredoxin-type protein NapF
K02573	13	ferredoxin-type protein NapG
K02574	29	ferredoxin-type protein NapH
K02575	33	MFS transporter, NNP family, nitrate/nitrite transporter
K02584	85	Nif-specific regulatory protein
K02585	19	nitrogen fixation protein NifB
K02586	35	nitrogenase molybdenum-iron protein alpha chain [EC:1.18.6.1]
K02587	17	nitrogenase molybdenum-cofactor synthesis protein NifE
K02588	11	nitrogenase iron protein NifH [EC:1.18.6.1]
K02589	2	nitrogen regulatory protein PII 1
K02590	2	nitrogen regulatory protein PII 2
K02591	24	nitrogenase molybdenum-iron protein beta chain [EC:1.18.6.1]
K02592	29	nitrogenase molybdenum-iron protein NifN
K02593	1	nitrogen fixation protein NifT
K02594	27	homocitrate synthase NifV
K02596	1	nitrogen fixation protein NifX
K02597	10	nitrogen fixation protein NifZ
K02598	1	nitrite transporter NirC
K02600	71	N utilization substance protein A
K02601	62	transcriptional antiterminator NusG
K02609	10	phenylacetic acid degradation protein
K02610	3	phenylacetic acid degradation protein
K02611	7	phenylacetic acid degradation protein
K02612	8	phenylacetic acid degradation protein
K02613	15	phenylacetic acid degradation NADH oxidoreductase
K02614	22	phenylacetic acid degradation protein
K02615	8	acetyl-CoA acetyltransferase [EC:2.3.1.-]
K02616	9	phenylacetic acid degradation operon negative regulatory protein
K02617	4	phenylacetic acid degradation protein
K02618	6	phenylacetic acid degradation protein
K02619	42	4-amino-4-deoxychorismate lyase [EC:4.1.3.38]
K02621	44	topoisomerase IV subunit A [EC:5.99.1.-]
K02622	72	topoisomerase IV subunit B [EC:5.99.1.-]
K02623	3	LysR family transcriptional regulator, pca operon transcriptional
K02624	9	IclR family transcriptional regulator, pca regulon regulatory
K02626	2	arginine decarboxylase [EC:4.1.1.19]
K02635	5	cytochrome b6
K02636	9	cytochrome b6-f complex iron-sulfur subunit [EC:1.10.99.1]
K02638	6	plastocyanin
K02639	2	ferredoxin
K02641	1	ferredoxin--NADP+ reductase [EC:1.18.1.2]
K02643	13	cytochrome b6-f complex subunit 7
K02647	1	carbohydrate diacid regulator
K02650	9	type IV pilus assembly protein PilA
K02651	14	pilus assembly protein Flp/PilA
K02652	203	type IV pilus assembly protein PilB
K02653	91	type IV pilus assembly protein PilC
K02654	34	leader peptidase (prepilin peptidase) / N-methyltransferase
K02655	13	type IV pilus assembly protein PilE
K02656	18	type IV pilus assembly protein PilF
K02657	50	twitching motility two-component system response regulator PilG
K02658	64	twitching motility two-component system response regulator PilH
K02659	6	twitching motility protein PilI
K02660	55	twitching motility protein PilJ
K02662	36	type IV pilus assembly protein PilM
K02663	16	type IV pilus assembly protein PilN
K02664	22	type IV pilus assembly protein PilO
K02665	14	type IV pilus assembly protein PilP
K02666	62	type IV pilus assembly protein PilQ
K02667	126	two-component system, NtrC family, response regulator PilR
K02668	91	two-component system, NtrC family, sensor histidine kinase PilS
K02669	89	twitching motility protein PilT
K02670	40	twitching motility protein PilU
K02671	4	type IV pilus assembly protein PilV
K02672	11	type IV pilus assembly protein PilW
K02673	18	type IV pilus assembly protein PilX
K02674	42	type IV pilus assembly protein PilY1
K02676	8	type IV pilus assembly protein PilZ
K02682	7	prepilin peptidase dependent protein D
K02686	7	primosomal replication protein N
K02687	55	ribosomal protein L11 methyltransferase [EC:2.1.1.-]
K02688	14	transcriptional regulator, propionate catabolism operon regulatory
K02690	2	photosystem I core protein Ib
K02714	1	photosystem II PsbM protein
K02745	1	PTS system, N-acetylgalactosamine-specific IIB component
K02755	1	PTS system, beta-glucosides-specific IIA component [EC:2.7.1.69]
K02757	2	PTS system, beta-glucosides-specific IIC component
K02759	3	PTS system, cellobiose-specific IIA component [EC:2.7.1.69]
K02761	12	PTS system, cellobiose-specific IIC component
K02765	4	PTS system, D-glucosamine-specific IIC component
K02768	7	PTS system, fructose-specific IIA component [EC:2.7.1.69]
K02769	1	PTS system, fructose-specific IIB component [EC:2.7.1.69]
K02770	17	PTS system, fructose-specific IIC component
K02773	1	PTS system, galactitol-specific IIA component [EC:2.7.1.69]
K02774	14	PTS system, galactitol-specific IIB component [EC:2.7.1.69]
K02775	1	PTS system, galactitol-specific IIC component
K02777	10	PTS system, glucose-specific IIA component [EC:2.7.1.69]
K02779	1	PTS system, glucose-specific IIC component
K02783	1	PTS system, glucitol/sorbitol-specific IIC component
K02784	13	phosphocarrier protein HPr
K02791	1	PTS system, maltose and glucose-specific IIC component
K02793	7	PTS system, mannose-specific IIA component [EC:2.7.1.69]
K02794	1	PTS system, mannose-specific IIB component [EC:2.7.1.69]
K02795	1	PTS system, mannose-specific IIC component
K02796	1	PTS system, mannose-specific IID component
K02798	1	PTS system, mannitol-specific IIA component [EC:2.7.1.69]
K02799	6	PTS system, mannitol-specific IIB component [EC:2.7.1.69]
K02800	7	PTS system, mannitol-specific IIC component
K02804	6	PTS system, N-acetylglucosamine-specific IIC component
K02805	22	lipopolysaccharide biosynthesis protein
K02806	19	PTS system, nitrogen regulatory IIA component [EC:2.7.1.69]
K02819	3	PTS system, trehalose-specific IIC component
K02821	14	PTS system, ascorbate-specific IIA component [EC:2.7.1.69]
K02822	1	PTS system, ascorbate-specific IIB component [EC:2.7.1.69]
K02823	37	dihydroorotate dehydrogenase electron transfer subunit
K02824	18	uracil permease
K02825	22	pyrimidine operon attenuation protein / uracil
K02826	1	quinol oxidase polypeptide II [EC:1.9.3.-]
K02827	2	quinol oxidase polypeptide I [EC:1.9.3.-]
K02834	31	ribosome-binding factor A
K02835	83	peptide chain release factor RF-1
K02836	86	peptide chain release factor RF-2
K02837	58	peptide chain release factor RF-3
K02838	53	ribosome recycling factor
K02839	8	peptide chain release factor RF-H
K02840	1	UDP-D-galactose:(glucosyl)LPS alpha-1,6-D-galactosyltransferase
K02841	61	heptosyltransferase I [EC:2.4.-.-]
K02843	65	heptosyltransferase II [EC:2.4.-.-]
K02844	74	UDP-glucose:(heptosyl)LPS alpha-1,3-glucosyltransferase [EC:2.4.1.-]
K02846	2	N-methyl-L-tryptophan oxidase [EC:1.5.3.-]
K02847	1	O-antigen ligase [EC:6.-.-.-]
K02849	39	heptosyltransferase III [EC:2.4.-.-]
K02851	12	undecaprenyl-phosphate alpha-N-acetylglucosaminyltransferase
K02852	6	UDP-N-acetyl-D-mannosaminuronic acid transferase [EC:2.4.1.-]
K02854	7	AraC family transcriptional regulator, L-rhamnose operon
K02855	15	AraC family transcriptional regulator, L-rhamnose operon regulatory
K02856	16	L-rhamnose-H+ transport protein
K02858	61	3,4-dihydroxy 2-butanone 4-phosphate synthase [EC:4.1.99.12]
K02859	1	riboflavin biosynthesis RibT protein
K02860	39	16S rRNA processing protein RimM
K02862	6	putative membrane protein
K02863	69	large subunit ribosomal protein L1
K02864	51	large subunit ribosomal protein L10
K02867	52	large subunit ribosomal protein L11
K02871	54	large subunit ribosomal protein L13
K02874	66	large subunit ribosomal protein L14
K02876	46	large subunit ribosomal protein L15
K02878	68	large subunit ribosomal protein L16
K02879	46	large subunit ribosomal protein L17
K02881	54	large subunit ribosomal protein L18
K02884	51	large subunit ribosomal protein L19
K02886	66	large subunit ribosomal protein L2
K02887	45	large subunit ribosomal protein L20
K02888	46	large subunit ribosomal protein L21
K02890	51	large subunit ribosomal protein L22
K02892	81	large subunit ribosomal protein L23
K02895	45	large subunit ribosomal protein L24
K02897	52	large subunit ribosomal protein L25
K02899	93	large subunit ribosomal protein L27
K02902	37	large subunit ribosomal protein L28
K02904	38	large subunit ribosomal protein L29
K02906	67	large subunit ribosomal protein L3
K02907	49	large subunit ribosomal protein L30
K02909	72	large subunit ribosomal protein L31
K02911	75	large subunit ribosomal protein L32
K02913	43	large subunit ribosomal protein L33
K02914	13	large subunit ribosomal protein L34
K02916	46	large subunit ribosomal protein L35
K02919	28	large subunit ribosomal protein L36
K02926	58	large subunit ribosomal protein L4
K02931	58	large subunit ribosomal protein L5
K02933	50	large subunit ribosomal protein L6
K02935	49	large subunit ribosomal protein L7/L12
K02939	51	large subunit ribosomal protein L9
K02945	87	small subunit ribosomal protein S1
K02946	80	small subunit ribosomal protein S10
K02948	51	small subunit ribosomal protein S11
K02950	44	small subunit ribosomal protein S12
K02952	72	small subunit ribosomal protein S13
K02954	43	small subunit ribosomal protein S14
K02956	37	small subunit ribosomal protein S15
K02959	64	small subunit ribosomal protein S16
K02961	43	small subunit ribosomal protein S17
K02963	53	small subunit ribosomal protein S18
K02965	51	small subunit ribosomal protein S19
K02967	110	small subunit ribosomal protein S2
K02968	83	small subunit ribosomal protein S20
K02970	21	small subunit ribosomal protein S21
K02982	86	small subunit ribosomal protein S3
K02986	68	small subunit ribosomal protein S4
K02988	56	small subunit ribosomal protein S5
K02990	62	small subunit ribosomal protein S6
K02992	62	small subunit ribosomal protein S7
K02994	71	small subunit ribosomal protein S8
K02996	36	small subunit ribosomal protein S9
K03040	67	DNA-directed RNA polymerase subunit alpha [EC:2.7.7.6]
K03043	167	DNA-directed RNA polymerase subunit beta [EC:2.7.7.6]
K03046	196	DNA-directed RNA polymerase subunit beta' [EC:2.7.7.6]
K03060	28	DNA-directed RNA polymerase subunit omega [EC:2.7.7.6]
K03070	145	preprotein translocase subunit SecA
K03071	18	preprotein translocase subunit SecB
K03072	100	preprotein translocase subunit SecD
K03073	22	preprotein translocase subunit SecE
K03074	59	preprotein translocase subunit SecF
K03075	17	preprotein translocase subunit SecG
K03076	87	preprotein translocase subunit SecY
K03077	5	L-ribulose-5-phosphate 4-epimerase [EC:5.1.3.4]
K03079	1	L-ribulose-5-phosphate 3-epimerase [EC:5.1.3.22]
K03080	4	L-ribulose-5-phosphate 4-epimerase [EC:5.1.3.4]
K03082	1	hexulose-6-phosphate isomerase [EC:5.-.-.-]
K03086	109	RNA polymerase primary sigma factor
K03087	44	RNA polymerase nonessential primary-like sigma factor
K03088	533	RNA polymerase sigma-70 factor, ECF subfamily
K03089	23	RNA polymerase sigma-32 factor
K03090	14	RNA polymerase sigma-B factor
K03091	7	RNA polymerase sporulation-specific sigma factor
K03092	68	RNA polymerase sigma-54 factor
K03093	54	RNA polymerase sigma factor
K03098	15	outer membrane lipoprotein Blc
K03100	138	signal peptidase I [EC:3.4.21.89]
K03101	40	signal peptidase II [EC:3.4.23.36]
K03106	76	signal recognition particle subunit SRP54
K03110	54	fused signal recognition particle receptor
K03111	93	single-strand DNA-binding protein
K03113	14	translation initiation factor SUI1
K03116	19	sec-independent protein translocase protein TatA
K03117	16	sec-independent protein translocase protein TatB
K03118	77	sec-independent protein translocase protein TatC
K03119	9	taurine dioxygenase [EC:1.14.11.17]
K03146	1	thiamine biosynthetic enzyme
K03147	45	thiamine biosynthesis protein ThiC
K03148	26	adenylyltransferase ThiF [EC:2.7.7.-]
K03149	24	thiamine biosynthesis ThiG
K03150	19	thiamine biosynthesis ThiH
K03151	9	thiamine biosynthesis protein ThiI
K03152	26	4-methyl-5(b-hydroxyethyl)-thiazole monophosphate biosynthesis
K03153	5	glycine oxidase [EC:1.4.3.19]
K03154	19	thiamine biosynthesis ThiS
K03166	1	DNA topoisomerase VI subunit A [EC:5.99.1.3]
K03167	1	DNA topoisomerase VI subunit B [EC:5.99.1.3]
K03168	146	DNA topoisomerase I [EC:5.99.1.2]
K03169	53	DNA topoisomerase III [EC:5.99.1.2]
K03177	52	tRNA pseudouridine synthase B [EC:5.4.99.12]
K03179	40	4-hydroxybenzoate octaprenyltransferase [EC:2.5.1.-]
K03181	7	chorismate--pyruvate lyase [EC:4.1.3.40]
K03182	50	3-octaprenyl-4-hydroxybenzoate carboxy-lyase UbiD [EC:4.1.1.-]
K03183	118	ubiquinone/menaquinone biosynthesis methyltransferase [EC:2.1.1.-]
K03185	26	2-octaprenyl-6-methoxyphenol hydroxylase [EC:1.14.13.-]
K03186	33	3-octaprenyl-4-hydroxybenzoate carboxy-lyase UbiX [EC:4.1.1.-]
K03187	10	urease accessory protein
K03188	7	urease accessory protein
K03189	7	urease accessory protein
K03190	5	urease accessory protein
K03192	1	urease accessory protein
K03195	3	type IV secretion system protein VirB10
K03196	9	type IV secretion system protein VirB11
K03199	11	type IV secretion system protein VirB4
K03200	3	type IV secretion system protein VirB5
K03203	2	type IV secretion system protein VirB8
K03204	2	type IV secretion system protein VirB9
K03205	11	type IV secretion system protein VirD4
K03207	4	colanic acid biosynthesis protein WcaH [EC:3.6.1.-]
K03208	6	colanic acid biosynthesis glycosyl transferase WcaI
K03210	29	preprotein translocase subunit YajC
K03212	1	RNA methyltransferase, TrmA family [EC:2.1.1.-]
K03214	2	RNA methyltransferase, TrmH family [EC:2.1.1.-]
K03215	51	RNA methyltransferase, TrmA family [EC:2.1.1.-]
K03216	21	RNA methyltransferase, TrmH family, group 2 [EC:2.1.1.-]
K03217	75	preprotein translocase subunit YidC
K03218	70	RNA methyltransferase, TrmH family [EC:2.1.1.-]
K03223	1	type III secretion protein SctL
K03225	1	type III secretion protein SctQ
K03226	2	type III secretion protein SctR
K03229	3	type III secretion protein SctU
K03230	1	type III secretion protein SctV
K03269	33	UDP-2,3-diacylglucosamine hydrolase [EC:3.6.1.-]
K03270	46	3-deoxy-D-manno-octulosonate 8-phosphate phosphatase (KDO 8-P
K03271	34	phosphoheptose isomerase [EC:5.-.-.-]
K03272	61	D-beta-D-heptose 7-phosphate kinase / D-beta-D-heptose 1-phosphate
K03273	33	D-glycero-D-manno-heptose 1,7-bisphosphate phosphatase [EC:3.1.3.-]
K03274	18	ADP-L-glycero-D-manno-heptose 6-epimerase [EC:5.1.3.20]
K03279	2	UDP-glucose:(galactosyl)LPS alpha-1,2-glucosyltransferase
K03280	4	UDP-N-acetylglucosamine:(glucosyl)LPS
K03281	29	chloride channel protein, CIC family
K03282	85	large conductance mechanosensitive channel
K03284	121	metal ion transporter, MIT family
K03285	19	general bacterial porin, GBP family
K03286	163	OmpA-OmpF porin, OOP family
K03287	154	outer membrane factor, OMF family
K03289	4	MFS transporter, NHS family, nucleoside permease
K03290	2	MFS transporter, SHS family, sialic acid transporter
K03292	44	glycoside/pentoside/hexuronide:cation symporter, GPH family
K03293	22	amino acid transporter, AAT family
K03294	104	basic amino acid/polyamine antiporter, APA family
K03295	47	cation efflux system protein, CDF family
K03296	484	hydrophobic/amphiphilic exporter-1 (mainly G- bacteria), HAE1 family
K03297	13	small multidrug resistance protein, SMR family
K03298	15	drug/metabolite transporter, DME family
K03299	30	gluconate:H+ symporter, GntP family
K03300	2	citrate-Mg2+:H+ or citrate-Ca2+:H+ symporter, CitMHS family
K03301	1	ATP:ADP antiporter, AAA family
K03302	3	anaerobic C4-dicarboxylate transporter, Dcu family
K03303	50	lactate transporter, LctP family
K03304	4	tellurite resistance/dicarboxylate transporter, TDT family
K03305	56	proton-dependent oligopeptide transporter, POT family
K03306	53	inorganic phosphate transporter, PiT family
K03307	150	solute:Na+ symporter, SSS family
K03308	106	neurotransmitter:Na+ symporter, NSS family
K03309	26	dicarboxylate/amino acid:cation (Na+ or H+) symporter, DAACS family
K03310	12	alanine or glycine:cation symporter, AGCS family
K03312	3	glutamate:Na+ symporter, ESS family
K03313	27	Na+:H+ antiporter, NhaA family
K03314	3	Na+:H+ antiporter, NhaB family
K03315	17	Na+:H+ antiporter, NhaC family
K03316	24	monovalent cation:H+ antiporter, CPA1 family
K03317	10	concentrative nucleoside transporter, CNT family
K03319	2	divalent anion:Na+ symporter, DASS family
K03320	99	ammonium transporter, Amt family
K03321	133	sulfate permease, SulP family
K03322	46	manganese transport protein
K03324	15	phosphate:Na+ symporter, PNaS family
K03325	50	arsenite transporter, ACR3 family
K03326	1	C4-dicarboxylate transporter, DcuC family
K03327	75	multidrug resistance protein, MATE family
K03328	66	polysaccharide transporter, PST family
K03329	1	hypothetical protein
K03331	1	L-xylulose reductase [EC:1.1.1.10]
K03332	20	fructan beta-fructosidase [EC:3.2.1.80]
K03333	13	cholesterol oxidase [EC:1.1.3.6]
K03335	56	inosose dehydratase [EC:4.2.1.44]
K03336	9	3D-(3,5/4)-trihydroxycyclohexane-1,2-dione hydrolase [EC:3.7.1.-]
K03337	13	5-deoxy-glucuronate isomerase [EC:5.3.1.-]
K03338	4	5-dehydro-2-deoxygluconokinase [EC:2.7.1.92]
K03342	18	para-aminobenzoate synthetase / 4-amino-4-deoxychorismate lyase
K03343	1	putrescine oxidase [EC:1.4.3.10]
K03346	3	replication initiation and membrane attachment protein
K03366	6	(R,R)-butanediol dehydrogenase / diacetyl reductase [EC:1.1.1.4
K03367	19	D-alanine-poly(phosphoribitol) ligase [EC:6.1.1.13]
K03379	25	cyclohexanone monooxygenase [EC:1.14.13.22]
K03380	50	phenol 2-monooxygenase [EC:1.14.13.7]
K03381	3	catechol 1,2-dioxygenase [EC:1.13.11.1]
K03382	17	hydroxyatrazine ethylaminohydrolase [EC:3.5.99.3]
K03384	2	Unclassified; E1.14.12.-
K03385	26	formate-dependent nitrite reductase, periplasmic cytochrome c552
K03386	65	peroxiredoxin (alkyl hydroperoxide reductase subunit C)
K03387	15	alkyl hydroperoxide reductase subunit F [EC:1.6.4.-]
K03388	40	heterodisulfide reductase subunit A [EC:1.8.98.1]
K03389	20	heterodisulfide reductase subunit B [EC:1.8.98.1]
K03390	9	heterodisulfide reductase subunit C [EC:1.8.98.1]
K03391	18	pentachlorophenol monooxygenase [EC:1.14.13.50]
K03392	4	aminocarboxymuconate-semialdehyde decarboxylase [EC:4.1.1.45]
K03394	11	precorrin-2 C20-methyltransferase / cobalt-factor-2
K03396	1	S-(hydroxymethyl)glutathione synthase [EC:4.4.1.22]
K03399	7	precorrin-6Y C5,15-methyltransferase [EC:2.1.1.132]
K03402	38	transcriptional regulator of arginine metabolism
K03403	2	magnesium chelatase subunit H [EC:6.6.1.1]
K03404	14	magnesium chelatase subunit D [EC:6.6.1.1]
K03405	19	magnesium chelatase subunit I [EC:6.6.1.1]
K03406	740	methyl-accepting chemotaxis protein
K03407	169	two-component system, chemotaxis family, sensor kinase CheA
K03408	86	purine-binding chemotaxis protein CheW
K03409	4	chemotaxis protein CheX
K03410	5	chemotaxis protein CheC
K03411	62	chemotaxis protein CheD [EC:3.5.1.44]
K03412	147	two-component system, chemotaxis family, response regulator CheB
K03413	232	two-component system, chemotaxis family, response regulator CheY
K03414	19	chemotaxis protein CheZ
K03415	29	two-component system, chemotaxis family, response regulator CheV
K03416	4	methylmalonyl-CoA carboxyltransferase [EC:2.1.3.1]
K03417	16	methylisocitrate lyase [EC:4.1.3.30]
K03423	121	Unclassified; E1.8.-.-
K03424	93	TatD DNase family protein [EC:3.1.21.-]
K03426	51	NAD+ diphosphatase [EC:3.6.1.22]
K03427	199	type I restriction enzyme M protein [EC:2.1.1.72]
[truncated: 2,666 more rows]

## Sheet: S5
PFAM of ABS1 sample from Samiti Lake
PF00004	81	AAA
PF00005	2786	ABC_tran
PF00006	265	ATP-synt_ab
PF00009	608	GTP_EFTU
PF00011	44	HSP20
PF00012	161	HSP70
PF00015	537	MCPsignal
PF00016	4	RuBisCO_large
PF00018	1	SH3_1
PF00022	4	Actin
PF00023	14	Ank
PF00025	19	Arf
PF00027	233	cNMP_binding
PF00028	23	Cadherin
PF00030	6	Crystall
PF00032	2	Cytochrom_B_C
PF00033	57	Cytochrom_B_N
PF00034	112	Cytochrom_C
PF00036	3	EF-hand_1
PF00037	186	Fer4
PF00041	4	fn3
PF00042	2	Globin
PF00043	9	GST_C
PF00056	45	Ldh_1_N
PF00067	83	p450
PF00069	249	Pkinase
PF00070	8	Pyr_redox
PF00071	6	Ras
PF00072	2180	Response_reg
PF00075	37	RNase_H
PF00076	39	RRM_1
PF00078	196	RVT_1
PF00079	20	Serpin
PF00080	12	Sod_Cu
PF00082	98	Peptidase_S8
PF00083	85	Sugar_tr
PF00085	145	Thioredoxin
PF00089	4	Trypsin
PF00091	36	Tubulin
PF00092	9	VWA
PF00096	1	zf-C2H2
PF00101	3	RuBisCO_small
PF00106	701	adh_short
PF00107	221	ADH_zinc_N
PF00108	207	Thiolase_N
PF00109	172	ketoacyl-synt
PF00111	29	Fer2
PF00112	15	Peptidase_C1
PF00113	64	Enolase_C
PF00114	6	Pilin
PF00115	178	COX1
PF00116	75	COX2
PF00117	135	GATase
PF00118	116	Cpn60_TCP1
PF00119	53	ATP-synt_A
PF00120	128	Gln-synt_C
PF00121	48	TIM
PF00122	468	E1-E2_ATPase
PF00124	3	Photo_RC
PF00125	1	Histone
PF00126	42	HTH_1
PF00127	19	Copper-bind
PF00128	190	Alpha-amylase
PF00132	251	Hexapep
PF00133	290	tRNA-synt_1
PF00135	22	COesterase
PF00136	17	DNA_pol_B
PF00137	32	ATP-synt_C
PF00139	1	Lectin_legB
PF00141	29	peroxidase
PF00142	12	Fer4_NifH
PF00144	205	Beta-lactamase
PF00145	65	DNA_methylase
PF00146	83	NADHdh
PF00148	88	Oxidored_nitro
PF00149	140	Metallophos
PF00150	84	Cellulase
PF00152	186	tRNA-synt_2
PF00153	1	Mito_carr
PF00154	59	RecA
PF00155	588	Aminotran_1_2
PF00156	196	Pribosyltran
PF00158	621	Sigma54_activat
PF00160	85	Pro_isomerase
PF00162	52	PGK
PF00163	47	Ribosomal_S4
PF00164	41	Ribosom_S12_S23
PF00165	21	HTH_AraC
PF00166	52	Cpn10
PF00171	421	Aldedh
PF00173	6	Cyt-b5
PF00174	47	Oxidored_molyb
PF00175	93	NAD_binding_1
PF00176	117	SNF2_N
PF00177	47	Ribosomal_S7
PF00180	110	Iso_dh
PF00182	2	Glyco_hydro_19
PF00183	67	HSP90
PF00185	56	OTCace
PF00186	26	DHFR_1
PF00188	22	CAP
PF00189	59	Ribosomal_S3_C
PF00194	15	Carb_anhydrase
PF00195	14	Chal_sti_synt_N
PF00196	116	GerE
PF00198	171	2-oxoacid_dh
PF00199	56	Catalase
PF00201	9	UDPGT
PF00202	340	Aminotran_3
PF00203	51	Ribosomal_S19
PF00204	168	DNA_gyraseB
PF00206	203	Lyase_1
PF00208	79	ELFV_dehydrog
PF00209	8	SNF
PF00210	84	Ferritin
PF00211	190	Guanylate_cyc
PF00213	49	OSCP
PF00215	39	OMPdecase
PF00216	122	Bac_DNA_binding
PF00217	3	ATP-gua_Ptrans
PF00218	40	IGPS
PF00221	38	Lyase_aromatic
PF00223	2	PsaA_PsaB
PF00224	87	PK
PF00226	45	DnaJ
PF00227	38	Proteasome
PF00230	20	MIP
PF00231	63	ATP-synt
PF00232	41	Glyco_hydro_1
PF00237	48	Ribosomal_L22
PF00238	51	Ribosomal_L14
PF00239	69	Resolvase
PF00240	1	ubiquitin
PF00245	13	Alk_phosphatase
PF00246	37	Peptidase_M14
PF00248	222	Aldo_ket_red
PF00251	24	Glyco_hydro_32N
PF00252	49	Ribosomal_L16
PF00253	36	Ribosomal_S14
PF00254	102	FKBP_C
PF00255	29	GSHPx
PF00258	21	Flavodoxin_1
PF00263	119	Secretin
PF00264	2	Tyrosinase
PF00265	19	TK
PF00266	309	Aminotran_5
PF00267	1	Porin_1
PF00268	21	Ribonuc_red_sm
PF00269	1	SASP
PF00270	542	DEAD
PF00271	21	Helicase_C
PF00274	19	Glycolytic
PF00275	119	EPSP_synthase
PF00276	43	Ribosomal_L23
PF00278	11	Orn_DAP_Arg_deC
PF00282	58	Pyridoxal_deC
PF00285	86	Citrate_synt
PF00288	69	GHMP_kinases_N
PF00290	33	Trp_syntA
PF00291	325	PALP
PF00293	267	NUDIX
PF00294	190	PfkB
PF00295	21	Glyco_hydro_28
PF00296	138	Bac_luciferase
PF00297	62	Ribosomal_L3
PF00298	22	Ribosomal_L11
PF00300	135	His_Phos_1
PF00301	26	Rubredoxin
PF00302	3	CAT
PF00303	36	Thymidylat_synt
PF00305	1	Lipoxygenase
PF00307	1	CH
PF00308	98	Bac_DnaA
PF00310	91	GATase_2
PF00311	72	PEPcase
PF00312	37	Ribosomal_S15
PF00313	89	CSD
PF00316	25	FBPase
PF00318	59	Ribosomal_S2
PF00324	16	AA_permease
PF00325	5	Crp
PF00326	126	Peptidase_S9
PF00327	32	Ribosomal_L30
PF00329	55	Complex1_30kDa
PF00330	150	Aconitase
PF00331	49	Glyco_hydro_10
PF00332	8	Glyco_hydro_17
PF00333	27	Ribosomal_S5
PF00334	46	NDK
PF00335	1	Tetraspannin
PF00338	47	Ribosomal_S10
PF00342	56	PGI
PF00343	61	Phosphorylase
PF00344	83	SecY
PF00345	5	PapD_N
PF00346	107	Complex1_49kDa
PF00347	50	Ribosomal_L6
PF00348	105	polyprenyl_synt
PF00349	1	Hexokinase_1
PF00350	35	Dynamin_N
PF00351	12	Biopterin_H
PF00353	108	HemolysinCabind
PF00355	79	Rieske
PF00356	4	LacI
PF00358	3	PTS_EIIA_1
PF00359	23	PTS_EIIA_2
PF00360	41	PHY
PF00361	372	Oxidored_q1
PF00364	79	Biotin_lipoyl
PF00365	114	PFK
PF00366	43	Ribosomal_S17
PF00367	3	PTS_EIIB
PF00368	13	HMG-CoA_red
PF00370	143	FGGY_N
PF00374	71	NiFeSe_Hases
PF00375	51	SDF
PF00376	4	MerR
PF00378	248	ECH
PF00380	35	Ribosomal_S9
PF00381	24	PTS-HPr
PF00382	1	TFIIB
PF00383	107	dCMP_cyt_deam_1
PF00384	384	Molybdopterin
PF00385	1	Chromo
PF00388	2	PI-PLC-X
PF00391	7	PEP-utilizers
PF00392	42	GntR
PF00393	22	6PGD
PF00394	1	Cu-oxidase
PF00395	17	SLH
PF00398	51	RrnaAD
PF00400	92	WD40
PF00403	26	HMA
PF00404	2	Dockerin_1
PF00406	63	ADK
PF00410	55	Ribosomal_S8
PF00411	44	Ribosomal_S11
PF00415	17	RCC1
PF00416	53	Ribosomal_S13
PF00420	52	Oxidored_q2
PF00421	1	PSII
PF00425	114	Chorismate_bind
PF00430	46	ATP-synt_B
PF00436	77	SSB
PF00437	411	T2SE
PF00440	224	TetR_N
PF00441	341	Acyl-CoA_dh_1
PF00444	9	Ribosomal_L36
PF00448	124	SRP54
PF00450	12	Peptidase_S10
PF00453	38	Ribosomal_L20
PF00454	8	PI3_PI4_kinase
PF00455	30	DeoRC
PF00456	167	Transketolase_N
PF00459	88	Inositol_P
PF00460	17	Flg_bb_rod
PF00462	48	Glutaredoxin
PF00463	17	ICL
PF00464	72	SHMT
PF00465	73	Fe-ADH
PF00466	52	Ribosomal_L10
PF00467	44	KOW
PF00468	8	Ribosomal_L34
PF00471	30	Ribosomal_L33
PF00472	132	RF-1
PF00474	173	SSF
PF00475	32	IGPD
PF00476	84	DNA_pol_A
PF00478	88	IMPDH
PF00480	132	ROK
PF00481	44	PP2C
PF00482	141	T2SF
PF00483	285	NTP_transferase
PF00484	59	Pro_CA
PF00485	52	PRK
PF00486	78	Trans_reg_C
PF00487	88	FA_desaturase
PF00488	151	MutS_V
PF00490	60	ALAD
PF00491	73	Arginase
PF00493	1	MCM
PF00494	39	SQS_PSY
PF00496	222	SBP_bac_5
PF00497	148	SBP_bac_3
PF00498	55	FHA
PF00499	43	Oxidored_q3
PF00501	816	AMP-binding
PF00504	1	Chloroa_b-bind
PF00507	53	Oxidored_q4
PF00508	1	PPV_E2_N
PF00510	47	COX3
PF00512	11	HisKA
PF00515	149	TPR_1
PF00517	2	GP41
PF00520	14	Ion_trans
PF00521	191	DNA_topoisoIV
PF00528	1011	BPD_transp_1
PF00529	87	HlyD
PF00532	17	Peripla_BP_1
PF00534	659	Glycos_transf_1
PF00535	752	Glycos_transf_2
PF00542	41	Ribosomal_L12
PF00543	67	P-II
PF00544	7	Pec_lyase_C
PF00545	10	Ribonuclease
PF00547	5	Urease_gamma
PF00549	9	Ligase_CoA
PF00550	75	PP-binding
PF00551	141	Formyl_trans_N
PF00557	207	Peptidase_M24
PF00561	77	Abhydrolase_1
PF00562	165	RNA_pol_Rpb2_6
PF00563	535	EAL
PF00565	22	SNase
PF00566	1	RabGAP-TBC
PF00568	1	WH1
PF00570	7	HRDC
PF00571	179	CBS
PF00572	48	Ribosomal_L13
PF00573	56	Ribosomal_L4
PF00574	62	CLP_protease
PF00575	80	S1
PF00576	7	Transthyretin
PF00577	6	Usher
PF00578	217	AhpC-TSA
PF00579	134	tRNA-synt_1b
PF00580	137	UvrD-helicase
PF00581	249	Rhodanese
PF00582	113	Usp
PF00583	268	Acetyltransf_1
PF00584	22	SecE
PF00586	39	AIRS
PF00587	255	tRNA-synt_2b
PF00588	173	SpoU_methylase
PF00589	393	Phage_integrase
PF00590	142	TP_methylase
PF00591	76	Glycos_transf_3
PF00593	363	TonB_dep_Rec
PF00595	5	PDZ
PF00596	76	Aldolase_II
PF00625	38	Guanylate_kin
PF00636	3	Ribonuclease_3
PF00639	35	Rotamase
PF00647	1	EF1G
PF00654	23	Voltage_CLC
PF00656	37	Peptidase_C14
PF00657	31	Lipase_GDSL
PF00660	16	SRP1_TIP1
PF00664	349	ABC_membrane
PF00665	468	rve
PF00666	1	Cathelicidins
PF00667	20	FAD_binding_1
PF00668	21	Condensation
PF00669	64	Flagellin_N
PF00672	55	HAMP
PF00673	57	Ribosomal_L5_C
PF00675	40	Peptidase_M16
PF00676	110	E1_dh
PF00677	37	Lum_binding
PF00682	165	HMGL-like
PF00685	24	Sulfotransfer_1
PF00687	58	Ribosomal_L1
PF00691	169	OmpA
PF00692	54	dUTPase
PF00694	45	Aconitase_C
PF00696	278	AA_kinase
PF00697	38	PRAI
PF00698	59	Acyl_transf_1
PF00699	5	Urease_beta
PF00701	65	DHDPS
PF00702	50	Hydrolase
PF00703	28	Glyco_hydro_2
PF00704	21	Glyco_hydro_18
PF00707	36	IF3_C
PF00708	18	Acylphosphatase
PF00709	67	Adenylsucc_synt
PF00710	30	Asparaginase
PF00712	49	DNA_pol3_beta
PF00717	83	Peptidase_S24
PF00719	30	Pyrophosphatase
PF00722	10	Glyco_hydro_16
PF00723	24	Glyco_hydro_15
PF00724	96	Oxidored_FMN
PF00728	29	Glyco_hydro_20
PF00730	98	HhH-GPD
PF00731	60	AIRC
PF00732	60	GMC_oxred_N
PF00733	147	Asn_synthase
PF00742	68	Homoserine_dh
PF00743	4	FMO-like
PF00746	6	Gram_pos_anchor
PF00749	140	tRNA-synt_1c
PF00750	88	tRNA-synt_1d
PF00752	1	XPG_N
PF00753	355	Lactamase_B
PF00754	18	F5_F8_type_C
PF00756	71	Esterase
PF00759	17	Glyco_hydro_9
PF00762	40	Ferrochelatase
PF00764	50	Arginosuc_synth
PF00765	3	Autoind_synth
PF00766	27	ETF_alpha
PF00768	51	Peptidase_S11
PF00771	35	FHIPEP
PF00772	2	DnaB
PF00773	92	RNB
PF00775	6	Dioxygenase_C
PF00781	65	DAGK_cat
PF00782	4	DSPc
PF00793	106	DAHP_synth_1
PF00795	176	CN_hydrolase
PF00797	4	Acetyltransf_2
PF00800	50	PDT
PF00801	166	PKD
PF00804	1	Syntaxin
PF00805	31	Pentapeptide
PF00809	82	Pterin_bind
PF00813	21	FliP
PF00814	94	Peptidase_M22
PF00815	69	Histidinol_dh
PF00816	5	Histone_HNS
PF00817	86	IMS
PF00821	52	PEPCK
PF00823	1	PPE
PF00825	18	Ribonuclease_P
PF00827	1	Ribosomal_L15e
PF00828	47	Ribosomal_L18e
PF00829	35	Ribosomal_L21p
PF00830	29	Ribosomal_L28
PF00831	36	Ribosomal_L29
PF00833	1	Ribosomal_S17e
PF00834	43	Ribul_P_3_epim
PF00838	1	TCTP
PF00842	1	Ala_racemase_C
PF00847	1	AP2
PF00848	48	Ring_hydroxyl_A
PF00849	213	PseudoU_synth_2
PF00850	47	Hist_deacetyl
PF00852	6	Glyco_transf_10
PF00854	54	PTR2
PF00856	14	SET
PF00857	87	Isochorismatase
PF00860	53	Xan_ur_permease
PF00861	48	Ribosomal_L18p
PF00866	1	Ring_hydroxyl_B
PF00871	58	Acetate_kinase
PF00872	114	Transposase_mut
PF00873	684	ACR_tran
PF00874	7	PRD
PF00877	60	NLPC_P60
PF00881	124	Nitroreductase
PF00883	52	Peptidase_M17
PF00884	336	Sulfatase
PF00885	38	DMRL_synthase
PF00886	36	Ribosomal_S16
PF00887	6	ACBP
PF00889	49	EF_TS
PF00890	175	FAD_binding_2
PF00891	14	Methyltransf_2
PF00892	366	EamA
PF00893	13	Multi_Drug_Res
PF00899	100	ThiF
PF00900	1	Ribosomal_S4e
PF00902	48	TatC
PF00903	86	Glyoxalase
PF00905	191	Transpeptidase
PF00908	44	dTDP_sugar_isom
PF00909	93	Ammonium_transp
PF00912	227	Transgly
PF00916	131	Sulfate_transp
PF00919	44	UPF0004
PF00920	107	ILVD_EDD
PF00923	59	Transaldolase
PF00924	79	MS_channel
PF00925	42	GTP_cyclohydro2
PF00926	34	DHBP_synthase
PF00929	83	RNase_T
PF00930	40	DPPIV_N
PF00931	64	NB-ARC
PF00932	29	LTD
PF00933	194	Glyco_hydro_3
PF00934	2	PE
PF00936	17	BMC
PF00939	16	Na_sulph_symp
PF00941	47	FAD_binding_5
PF00950	36	ABC-3
PF00953	130	Glycos_transf_4
PF00958	52	GMP_synt_C
PF00959	9	Phage_lysozyme
PF00961	5	LAGLIDADG_1
PF00962	37	A_deaminase
PF00970	35	FAD_binding_6
PF00975	6	Thioesterase
PF00977	83	His_biosynth
PF00982	22	Glyco_transf_20
PF00988	53	CPSase_sm_chain
PF00989	87	PAS
PF00990	847	GGDEF
PF00993	1	MHC_II_alpha
PF00994	69	MoCF_biosynth
PF00999	150	Na_H_Exchanger
PF01002	1	Flavi_NS2B
PF01007	4	IRK
PF01008	34	IF-2B
PF01011	39	PQQ
PF01012	103	ETF
PF01015	1	Ribosomal_S3Ae
PF01016	30	Ribosomal_L27
PF01018	56	GTP1_OBG
PF01019	48	G_glu_transpept
PF01021	3	TYA
PF01022	61	HTH_5
PF01025	53	GrpE
PF01026	71	TatD_DNase
PF01027	25	Bax1-I
PF01028	10	Topoisom_I
PF01029	37	NusB
PF01032	25	FecCD
PF01035	60	DNA_binding_1
PF01036	1	Bac_rhodopsin
PF01037	61	AsnC_trans_reg
PF01039	181	Carboxyl_trans
PF01040	133	UbiA
PF01041	214	DegT_DnrJ_EryC1
PF01042	59	Ribonuc_L-PSP
PF01047	75	MarR
PF01048	119	PNP_UDP_1
PF01050	22	MannoseP_isomer
PF01051	1	Rep_3
PF01052	14	SpoA
PF01053	185	Cys_Met_Meta_PP
PF01055	67	Glyco_hydro_31
PF01058	100	Oxidored_q6
PF01061	143	ABC2_membrane
PF01062	11	Bestrophin
PF01063	116	Aminotran_4
PF01066	101	CDP-OH_P_transf
PF01068	23	DNA_ligase_A_M
PF01070	33	FMN_dh
PF01071	48	GARS_A
PF01073	16	3Beta_HSD
PF01074	10	Glyco_hydro_38
PF01075	116	Glyco_transf_9
PF01076	1	Mob_Pre
PF01077	81	NIR_SIR
PF01078	101	Mg_chelatase
PF01081	18	Aldolase
PF01084	36	Ribosomal_S18
PF01087	30	GalP_UDP_transf
PF01092	1	Ribosomal_S6e
PF01094	1	ANF_receptor
PF01095	1	Pectinesterase
PF01098	117	FTSW_RODA_SPOVE
PF01103	115	Bac_surface_Ag
PF01106	13	NifU
PF01112	21	Asparaginase_2
PF01113	5	DapB_N
PF01116	58	F_bP_aldolase
PF01118	52	Semialdhyde_dh
PF01119	13	DNA_mis_repair
PF01120	114	Alpha_L_fucos
PF01121	40	CoaE
PF01124	9	MAPEG
PF01126	2	Heme_oxygenase
PF01127	39	Sdh_cyt
PF01128	42	IspD
PF01131	116	Topoisom_bac
PF01134	74	GIDA
PF01135	52	PCMT
PF01136	90	Peptidase_U32
PF01138	132	RNase_PH
PF01139	20	RtcB
PF01142	9	TruD
PF01144	91	CoA_trans
PF01145	160	Band_7
PF01148	39	CTP_transf_1
PF01149	38	Fapy_DNA_glyco
PF01152	27	Bac_globin
PF01155	16	HypA
PF01156	20	IU_nuc_hydro
PF01157	1	Ribosomal_L21e
PF01159	1	Ribosomal_L6e
PF01161	27	PBP
PF01163	22	RIO1
PF01165	23	Ribosomal_S21
PF01168	122	Ala_racemase_N
PF01169	14	UPF0016
PF01170	45	UPF0020
PF01171	91	ATP_bind_3
PF01174	13	SNO
PF01175	37	Urocanase
PF01176	47	eIF-1a
PF01177	57	Asp_Glu_race
PF01179	2	Cu_amine_oxid
PF01180	90	DHO_dh
PF01182	40	Glucosamine_iso
PF01183	8	Glyco_hydro_25
PF01184	2	Grp1_Fun34_YaaH
PF01188	14	MR_MLE
PF01189	70	Nol1_Nop2_Fmu
PF01192	23	RNA_pol_Rpb6
PF01194	1	RNA_pol_N
PF01195	39	Pept_tRNA_hydro
PF01196	39	Ribosomal_L17
PF01197	41	Ribosomal_L31
PF01201	1	Ribosomal_S8e
PF01202	40	SKI
PF01203	3	T2SN
PF01204	15	Trehalase
PF01205	13	UPF0029
PF01206	28	TusA
PF01207	96	Dus
PF01208	84	URO-D
PF01209	61	Ubie_methyltran
PF01210	22	NAD_Gly3P_dh_N
PF01212	89	Beta_elim_lyase
PF01218	23	Coprogen_oxidas
PF01219	22	DAGK_prokar
PF01220	32	DHquinase_II
PF01222	2	ERG4_ERG24
PF01223	14	Endonuclease_NS
PF01226	15	Form_Nir_trans
PF01227	29	GTP_cyclohydroI
PF01229	11	Glyco_hydro_39
PF01230	65	HIT
PF01231	1	IDO
PF01235	11	Na_Ala_symp
PF01238	24	PMI_typeI
PF01242	34	PTPS
PF01243	66	Pyridox_oxidase
PF01244	30	Peptidase_M19
PF01245	36	Ribosomal_L19
PF01248	4	Ribosomal_L7Ae
PF01250	38	Ribosomal_S6
PF01252	30	Peptidase_A8
PF01253	15	SUI1
PF01255	59	Prenyltransf
PF01256	37	Carb_kinase
PF01257	97	2Fe-2S_thioredx
PF01258	51	zf-dskA_traR
PF01259	53	SAICAR_synt
PF01261	179	AP_endonuc_2
PF01262	100	AlaDh_PNT_C
PF01263	54	Aldose_epim
PF01264	46	Chorismate_synt
PF01266	345	DAO
PF01268	30	FTHFS
PF01270	5	Glyco_hydro_8
PF01272	15	GreA_GreB
PF01274	28	Malate_synthase
PF01276	22	OKR_DC_1
PF01280	1	Ribosomal_L19e
PF01284	1	MARVEL
PF01288	36	HPPK
PF01292	16	Ni_hydr_CYTB
PF01293	23	PEPCK_ATP
PF01294	1	Ribosomal_L13e
PF01297	44	TroA
PF01300	121	Sua5_yciO_yrdC
PF01301	12	Glyco_hydro_35
PF01311	13	Bac_export_1
PF01312	32	Bac_export_2
PF01313	10	Bac_export_3
PF01314	67	AFOR_C
PF01316	9	Arg_repressor
PF01320	1	Colicin_Pyocin
PF01321	1	Creatinase_N
PF01322	3	Cytochrom_C_2
PF01323	64	DSBA
PF01325	1	Fe_dep_repress
PF01326	59	PPDK_N
PF01327	66	Pep_deformylase
PF01329	23	Pterin_4a
PF01330	47	RuvA_N
PF01336	1	tRNA_anti-codon
PF01337	12	Barstar
PF01339	157	CheB_methylest
PF01341	2	Glyco_hydro_6
PF01343	53	Peptidase_S49
PF01344	2	Kelch_1
PF01345	58	DUF11
PF01346	28	FKBP_N
PF01351	52	RNase_HII
PF01355	2	HIPIP
PF01361	18	Tautomerase
PF01368	124	DHH
PF01370	649	Epimerase
PF01371	6	Trp_repressor
PF01379	47	Porphobil_deam
PF01380	151	SIS
PF01381	178	HTH_3
PF01384	53	PHO4
PF01385	15	OrfB_IS605
PF01386	19	Ribosomal_L25p
PF01389	32	OmpA_membrane
PF01391	9	Collagen
PF01396	15	zf-C4_Topoisom
PF01402	15	RHH_1
PF01406	73	tRNA-synt_1e
PF01408	380	GFO_IDH_MocA
PF01409	56	tRNA-synt_2d
PF01411	97	tRNA-synt_2c
PF01416	45	PseudoU_synth_1
PF01418	3	HTH_6
PF01420	109	Methylase_S
PF01423	12	LSM
PF01424	14	R3H
PF01425	135	Amidase
PF01427	7	Peptidase_M15
PF01430	27	HSP33
PF01432	161	Peptidase_M3
PF01433	52	Peptidase_M1
PF01434	120	Peptidase_M41
PF01435	177	Peptidase_M48
PF01436	121	NHL
PF01442	6	Apolipoprotein
PF01446	1	Rep_1
PF01447	5	Peptidase_M4
PF01450	3	IlvC
PF01451	73	LMWPc
PF01455	19	HupF_HypC
PF01458	85	UPF0051
PF01464	116	SLT
PF01465	1	GRIP
PF01467	106	CTP_transf_2
PF01469	4	Pentapeptide_2
PF01470	1	Peptidase_C15
PF01471	29	PG_binding_1
PF01473	1	CW_binding_1
PF01474	16	DAHP_synth_2
PF01475	53	FUR
PF01476	80	LysM
PF01478	2	Peptidase_A24
PF01479	39	S4
PF01487	3	DHquinase_I
PF01488	9	Shikimate_DH
PF01491	10	Frataxin_Cyay
PF01493	30	GXGXG
PF01494	99	FAD_binding_3
PF01496	15	V_ATPase_I
PF01497	51	Peripla_BP_2
PF01499	1	Herpes_UL25
PF01501	7	Glyco_transf_8
PF01502	28	PRA-CH
PF01503	22	PRA-PH
PF01507	85	PAPS_reduct
PF01509	40	TruB_N
PF01510	29	Amidase_2
PF01512	172	Complex1_51K
PF01513	48	NAD_kinase
PF01514	26	YscJ_FliF
PF01515	92	PTA_PTB
PF01519	2	DUF16
PF01520	55	Amidase_3
PF01521	44	Fe-S_biosyn
PF01522	119	Polysacc_deac_1
PF01523	78	PmbA_TldD
PF01526	11	DDE_Tnp_Tn3
PF01527	136	HTH_Tnp_1
PF01531	8	Glyco_transf_11
PF01535	1	PPR
PF01541	51	GIY-YIG
PF01544	116	CorA
PF01545	106	Cation_efflux
PF01546	293	Peptidase_M20
PF01547	84	SBP_bac_1
PF01548	163	DEDD_Tnp_IS110
PF01551	184	Peptidase_M23
PF01553	174	Acyltransferase
PF01554	105	MatE
PF01555	122	N6_N4_Mtase
PF01556	104	CTDII
PF01557	114	FAA_hydrolase
PF01558	124	POR
PF01564	45	Spermine_synth
PF01565	71	FAD_binding_4
PF01566	47	Nramp
PF01568	2	Molydop_binding
PF01569	60	PAP2
PF01571	139	GCV_T
PF01575	69	MaoC_dehydratas
PF01576	5	Myosin_tail_1
PF01578	128	Cytochrom_C_asm
PF01580	94	FtsK_SpoIIIE
PF01583	23	APS_kinase
PF01584	205	CheW
PF01588	41	tRNA_bind
PF01590	139	GAF
PF01592	51	NifU_N
PF01593	167	Amino_oxidase
PF01594	140	UPF0118
PF01595	115	DUF21
PF01596	20	Methyltransf_3
PF01597	46	GCV_H
PF01609	234	DDE_Tnp_1
PF01610	110	DDE_Tnp_ISL3
PF01612	30	DNA_pol_A_exo1
PF01613	50	Flavin_Reduct
PF01614	40	IclR
PF01618	131	MotA_ExbB
PF01619	47	Pro_dh
PF01625	62	PMSR
PF01627	57	Hpt
PF01628	41	HrcA
PF01632	31	Ribosomal_L35p
PF01633	10	Choline_kinase
PF01634	57	HisG
PF01635	5	Corona_M
PF01636	149	APH
PF01637	30	Arch_ATPase
PF01638	32	HxlR
PF01640	5	Peptidase_C10
PF01641	39	SelR
PF01642	122	MM_CoA_mutase
PF01643	18	Acyl-ACP_TE
PF01644	1	Chitin_synth_1
PF01645	80	Glu_synthase
PF01648	40	ACPS
PF01649	30	Ribosomal_S20p
PF01650	1	Peptidase_C13
PF01653	108	DNA_ligase_aden
PF01654	41	Bac_Ubq_Cox
PF01655	1	Ribosomal_L32e
PF01656	174	CbiA
PF01661	18	Macro
PF01663	38	Phosphodiest
PF01668	42	SmpB
PF01670	1	Glyco_hydro_12
PF01674	3	Lipase_2
PF01676	43	Metalloenzyme
PF01677	2	Herpes_UL7
PF01678	50	DAP_epimerase
PF01679	5	Pmp3
PF01680	14	SOR_SNZ
PF01687	6	Flavokinase
PF01693	6	Cauli_VI
PF01694	59	Rhomboid
PF01695	124	IstB_IS21
PF01699	20	Na_Ca_ex
PF01702	73	TGT
PF01704	6	UDPGP
PF01706	17	FliG_C
PF01709	59	Transcrip_reg
PF01710	14	HTH_Tnp_IS630
PF01712	41	dNK
PF01713	12	Smr
PF01715	59	IPPT
PF01717	18	Meth_synt_2
PF01722	26	BolA
PF01725	39	Ham1p_like
PF01726	45	LexA_DNA_bind
PF01728	45	FtsJ
PF01729	37	QRPTase_C
PF01730	7	UreF
PF01732	1	DUF31
PF01734	105	Patatin
PF01738	65	DLH
PF01739	129	CheR
PF01740	38	STAS
PF01741	29	MscL
PF01743	72	PolyA_pol
PF01746	45	tRNA_m1G_MT
PF01747	3	ATP-sulfurylase
PF01750	18	HycI
PF01755	5	Glyco_transf_25
PF01756	1	ACOX
PF01757	85	Acyl_transf_3
PF01758	82	SBF
PF01761	56	DHQ_synthase
PF01764	1	Lipase_3
PF01765	43	RRF
PF01769	11	MgtE
PF01774	5	UreD
PF01775	1	Ribosomal_L18ae
PF01779	1	Ribosomal_L29e
PF01782	30	RimM
PF01783	21	Ribosomal_L32p
PF01784	30	NIF3
PF01786	1	AOX
PF01790	55	LGT
PF01791	50	DeoC
PF01794	16	Ferric_reduct
PF01795	61	Methyltransf_5
PF01796	8	DUF35
PF01797	146	Y1_Tnp
PF01799	38	Fer2_2
PF01802	1	Herpes_V23
PF01804	40	Penicil_amidase
PF01807	30	zf-CHC2
PF01808	69	AICARFT_IMPCHas
PF01809	25	Haemolytic
PF01810	50	LysE
PF01812	19	5-FTHF_cyc-lig
PF01813	4	ATP-synt_D
PF01814	148	Hemerythrin
PF01816	2	LRV
PF01817	19	CM_2
PF01822	1	WSC
PF01832	20	Glucosaminidase
PF01835	18	A2M_N
PF01839	23	FG-GAP
PF01841	62	Transglut_core
PF01842	17	ACT
PF01844	58	HNH
PF01845	4	CcdB
PF01850	176	PIN
PF01852	6	START
PF01855	124	POR_N
PF01856	54	HP_OMP
PF01862	3	PvlArgDC
PF01863	56	DUF45
PF01865	29	PhoU_div
PF01867	18	Cas_Cas1
PF01869	17	BcrAD_BadFG
PF01871	16	AMMECR1
PF01872	101	RibD_C
PF01873	1	eIF-5_eIF-2B
PF01874	4	CitG
PF01875	18	Memo
PF01878	28	EVE
PF01880	7	Desulfoferrodox
PF01882	60	DUF58
PF01883	27	DUF59
PF01884	2	PcrB
PF01885	2	PTS_2-RNA
PF01887	14	SAM_adeno_trans
PF01888	10	CbiD
PF01890	6	CbiG_C
PF01891	27	CbiM
PF01894	27	UPF0047
PF01895	53	PhoU
PF01896	43	DNA_primase_S
PF01899	1	MNHE
PF01902	1	ATP_bind_4
PF01903	18	CbiX
PF01904	23	DUF72
PF01906	8	YbjQ_1
PF01909	97	NTP_transf_2
PF01910	10	DUF77
PF01914	29	MarC
PF01915	3	Glyco_hydro_3_C
PF01916	13	DS
PF01921	9	tRNA-synt_1f
PF01923	25	Cob_adeno_trans
PF01924	30	HypD
PF01925	121	TauE
PF01926	251	MMR_HSR1
PF01927	12	Mut7-C
PF01928	14	CYTH
PF01929	1	Ribosomal_L14e
PF01930	7	Cas_Cas4
PF01931	1	NTPase_I-T
PF01933	24	UPF0052
PF01934	51	DUF86
PF01935	22	DUF87
PF01936	34	NYN
PF01937	1	DUF89
PF01938	10	TRAM
PF01939	4	DUF91
PF01940	2	DUF92
PF01943	93	Polysacc_synt
PF01944	6	DUF95
PF01946	1	Thi4
PF01948	9	PyrI
PF01951	3	Archease
PF01955	2	CbiZ
PF01957	33	NfeD
PF01960	43	ArgJ
PF01963	7	TraB
PF01964	35	ThiC
PF01965	51	DJ-1_PfpI
PF01966	273	HD
PF01967	37	MoaC
PF01968	30	Hydantoinase_A
PF01969	28	DUF111
PF01970	28	TctA
PF01972	1	SDH_sah
PF01973	10	MAF_flag10
PF01975	48	SurE
PF01976	6	DUF116
PF01977	43	UbiD
PF01978	10	TrmB
PF01979	167	Amidohydro_1
PF01980	3	UPF0066
PF01983	2	CofC
PF01985	12	CRS1_YhbY
PF01986	1	DUF123
PF01987	21	AIM24
PF01988	40	VIT1
PF01989	1	DUF126
PF01990	2	ATP-synt_F
PF01991	4	vATP-synt_E
PF01992	8	vATP-synt_AC39
PF01996	7	F420_ligase
PF01997	2	Translin
PF02001	1	DUF134
PF02007	1	MtrH
PF02012	27	BNR
PF02016	24	Peptidase_S66
PF02018	44	CBM_4_9
PF02021	32	UPF0102
PF02028	3	BCCT
PF02033	31	RBFA
PF02036	20	SCP2
PF02049	16	FliE
PF02050	8	FliJ
PF02055	27	Glyco_hydro_30
PF02056	15	Glyco_hydro_4
PF02065	114	Melibiase
PF02069	1	Metallothio_Pro
PF02073	34	Peptidase_M29
PF02074	17	Peptidase_M32
PF02075	41	RuvC
PF02080	3	TrkA_C
PF02082	80	Rrf2
PF02086	23	MethyltransfD12
PF02091	26	tRNA-synt_2e
PF02092	50	tRNA_synt_2f
PF02096	39	60KD_IMP
PF02104	15	SURF1
PF02107	14	FlgH
PF02108	10	FliH
PF02110	5	HK
PF02112	7	PDEase_II
PF02113	36	Peptidase_S13
PF02119	24	FlgI
PF02120	13	Flg_hook
PF02126	11	PTE
PF02127	8	Peptidase_M18
PF02128	2	Peptidase_M36
PF02129	15	Peptidase_S15
PF02130	36	UPF0054
PF02132	1	RecR
PF02133	16	Transp_cyt_pur
PF02142	11	MGS
PF02146	35	SIR2
PF02148	2	zf-UBP
PF02151	2	UVR
PF02152	29	FolB
PF02153	39	PDH
PF02154	23	FliM
PF02156	29	Glyco_hydro_26
PF02159	1	Oest_recep
PF02163	113	Peptidase_M50
PF02167	17	Cytochrom_C1
PF02169	3	LPP20
PF02182	4	SAD_SRA
PF02183	4	HALZ
PF02190	10	LON
PF02195	73	ParBc
PF02201	5	SWIB
PF02219	54	MTHFR
PF02222	45	ATP-grasp
PF02223	44	Thymidylate_kin
PF02224	38	Cytidylate_kin
PF02229	3	PC4
PF02230	18	Abhydrolase_2
PF02233	31	PNTB
PF02237	1	BPL_C
PF02239	36	Cytochrom_D1
PF02245	16	Pur_DNA_glyco
PF02253	13	PLA1
PF02254	132	TrkA_N
PF02261	21	Asp_decarbox
PF02264	2	LamB
PF02265	6	S1-P1_nuclease
PF02274	42	Amidinotransf
PF02275	1	CBAH
PF02277	25	DBI_PRT
PF02281	7	Dimer_Tnp_Tn5
PF02283	17	CobU
PF02286	4	Dehydratase_LU
PF02287	1	Dehydratase_SU
PF02288	1	Dehydratase_MU
PF02293	1	AmiS_UreI
PF02300	1	Fumarate_red_C
PF02302	4	PTS_IIB
PF02308	10	MgtC
PF02310	206	B12-binding
PF02311	17	AraC_binding
PF02313	2	Fumarate_red_D
PF02317	6	Octopine_DH
PF02321	242	OEP
PF02322	25	Cyto_ox_2
PF02325	19	YGGT
PF02332	8	Phenol_Hydrox
PF02333	5	Phytase
PF02335	26	Cytochrom_C552
PF02342	5	TerD
PF02346	1	Vac_Fusion
PF02347	103	GDC-P
PF02348	65	CTP_transf_3
PF02350	76	Epimerase_2
PF02353	64	CMAS
PF02355	87	SecD_SecF
PF02357	74	NusG
PF02358	11	Trehalose_PPase
PF02361	27	CbiQ
PF02366	15	PMT
PF02367	32	UPF0079
PF02368	12	Big_2
PF02369	4	Big_1
PF02371	84	Transposase_20
PF02374	49	ArsA_ATPase
PF02378	17	PTS_EIIC
PF02381	29	MraZ
PF02384	198	N6_Mtase
PF02386	28	TrkH
PF02388	9	FemAB
PF02389	5	Cornifin
PF02390	37	Methyltransf_4
PF02391	26	MoaE
PF02397	114	Bac_transf
PF02401	42	LYTB
PF02405	81	Permease
PF02406	1	MmoB_DmpM
PF02410	29	Oligomerisation
PF02415	1	Chlam_PMP
PF02416	29	MttA_Hcf106
PF02417	58	Chromate_transp
PF02421	63	FeoB_N
PF02423	16	OCD_Mu_crystall
PF02424	36	ApbE
PF02426	1	MIase
PF02431	11	Chalcone
PF02433	25	FixO
PF02436	32	PYC_OADA
PF02441	33	Flavoprotein
PF02445	38	NadA
PF02446	69	Glyco_hydro_77
PF02447	15	GntP_permease
PF02449	45	Glyco_hydro_42
PF02452	63	PemK
PF02457	26	DisA_N
PF02463	215	SMC_N
PF02464	31	CinA
PF02467	18	Whib
PF02469	69	Fasciclin
PF02470	75	MCE
PF02472	73	ExbD
PF02481	52	DNA_processg_A
PF02482	35	Ribosomal_S30AE
PF02486	2	Rep_trans
PF02492	73	cobW
PF02493	4	MORN
PF02498	55	Bro-N
PF02501	5	T2SI
PF02502	35	LacAB_rpiB
PF02504	38	FA_synthesis
PF02508	52	Rnf-Nqr
PF02511	20	Thy1
PF02514	24	CobN-Mg_chel
PF02515	80	CoA_transf_3
PF02516	2	STT3
PF02517	52	Abi
PF02518	2101	HATPase_c
PF02521	12	HP_OMP_2
PF02522	7	Antibiotic_NAT
PF02525	31	Flavodoxin_2
PF02527	34	GidB
PF02534	10	T4SS-DNA_transf
PF02535	26	Zip
PF02537	26	CRCB
PF02538	23	Hydantoinase_B
PF02540	74	NAD_synthase
PF02541	68	Ppx-GppA
PF02542	32	YgbB
PF02543	49	CmcH_NodU
PF02544	1	Steroid_dh
PF02545	54	Maf
PF02547	57	Queuosine_synth
PF02548	50	Pantoate_transf
PF02550	26	AcetylCoA_hydro
PF02551	10	Acyl_CoA_thio
PF02552	2	CO_dh
PF02553	2	CbiN
PF02554	18	CstA
PF02556	18	SecB
PF02557	8	VanY
PF02558	21	ApbA
PF02559	84	CarD_CdnL_TRCF
PF02560	2	Cyanate_lyase
PF02561	10	FliS
PF02562	81	PhoH
PF02563	47	Poly_export
PF02565	8	RecO_C
PF02566	50	OsmC
PF02567	20	PhzC-PhzF
PF02568	17	ThiI
PF02569	41	Pantoate_ligase
PF02570	10	CbiC
PF02571	4	CbiJ
PF02572	20	CobA_CobO_BtuR
PF02574	91	S-methyl_trans
PF02575	17	YbaB_DNA_bd
PF02576	34	DUF150
PF02577	15	DNase-RNase
PF02578	30	Cu-oxidase_4
PF02579	26	Nitro_FeMo-Co
PF02580	26	Tyr_Deacylase
PF02581	37	TMP-TENI
PF02582	1	DUF155
PF02583	26	Trns_repr_metal
PF02585	56	PIG-L
PF02586	43	DUF159
PF02588	40	DUF161
PF02589	70	DUF162
PF02590	26	SPOUT_MTase
PF02591	17	DUF164
PF02592	13	DUF165
PF02594	20	DUF167
PF02595	19	Gly_kinase
PF02596	3	DUF169
PF02597	33	ThiS
PF02599	5	CsrA
PF02600	15	DsbB
PF02601	54	Exonuc_VII_L
PF02602	42	HEM4
PF02604	61	PhdYeFM_antitox
PF02606	36	LpxK
PF02608	52	Bmp
PF02609	15	Exonuc_VII_S
PF02610	15	Arabinose_Isome
PF02613	18	Nitrate_red_del
PF02614	16	UxaC
PF02615	15	Ldh_2
PF02616	35	ScpA_ScpB
PF02617	17	ClpS
PF02618	48	YceG
PF02620	32	DUF177
PF02621	22	VitK2_biosynth
PF02622	20	DUF179
PF02623	8	FliW
PF02624	12	YcaO
PF02625	2	XdhC_CoxI
PF02626	11	AHS2
PF02627	42	CMD
PF02628	23	COX15-CtaA
PF02629	65	CoA_binding
PF02630	53	SCO1-SenC
PF02631	24	RecX
PF02632	5	BioY
PF02633	30	Creatininase
PF02634	24	FdhD-NarQ
PF02635	16	DrsE
PF02636	26	Methyltransf_28
PF02637	2	GatB_Yqey
PF02638	19	DUF187
PF02639	12	DUF188
PF02641	9	DUF190
PF02643	16	DUF192
PF02645	38	DegV
PF02646	44	RmuC
PF02649	20	GCHY-1
PF02650	4	HTH_WhiA
PF02652	32	Lactate_perm
PF02653	429	BPD_transp_2
PF02654	20	CobS
PF02655	1	ATP-grasp_3
PF02656	5	DUF202
PF02657	17	SufE
PF02659	9	DUF204
PF02660	39	G3P_acyltransf
PF02661	80	Fic
PF02662	11	FlpD
PF02663	7	FmdE
PF02664	2	LuxS
PF02665	15	Nitrate_red_gam
PF02666	38	PS_Dcarbxylase
PF02667	9	SCFA_trans
PF02668	13	TauD
PF02669	10	KdpC
PF02670	27	DXP_reductoisom
PF02673	54	BacA
PF02674	17	Colicin_V
PF02675	8	AdoMet_dc
PF02677	10	DUF208
PF02678	58	Pirin
PF02679	9	ComA
PF02681	5	DUF212
PF02682	13	AHS1
PF02683	40	DsbD
PF02684	32	LpxB
PF02685	9	Glucokinase
PF02686	25	Glu-tRNAGln
PF02687	137	FtsX
PF02690	12	Na_Pi_cotrans
PF02691	3	VacA
PF02694	3	UPF0060
PF02696	25	UPF0061
PF02698	34	DUF218
PF02699	25	YajC
PF02700	3	PurS
PF02702	60	KdpD
PF02705	102	K_trans
PF02706	72	Wzz
PF02719	93	Polysacc_synt_2
PF02720	27	DUF222
PF02729	66	OTCace_N
PF02730	3	AFOR_N
PF02732	1	ERCC4
PF02733	16	Dak1
PF02734	9	Dak2
PF02735	33	Ku
PF02737	115	3HCDH_N
PF02738	166	Ald_Xan_dh_C2
PF02739	65	5_3_exonuc_N
PF02742	13	Fe_dep_repr_C
PF02743	23	Cache_1
PF02744	3	GalP_UDP_tr_C
PF02746	9	MR_MLE_N
PF02749	2	QRPTase_N
PF02754	152	CCG
PF02767	32	DNA_pol3_beta_2
PF02769	199	AIRS_C
PF02770	2	Acyl-CoA_dh_M
PF02771	40	Acyl-CoA_dh_N
PF02773	54	S-AdoMet_synt_C
PF02774	60	Semialdhyde_dhC
PF02775	176	TPP_enzyme_C
PF02776	185	TPP_enzyme_N
PF02777	59	Sod_Fe_C
PF02779	174	Transket_pyr
PF02780	6	Transketolase_C
PF02781	59	G6PD_C
PF02782	27	FGGY_C
PF02784	108	Orn_Arg_deC_N
PF02786	313	CPSase_L_D2
PF02790	1	COX2_TM
PF02794	1	HlyC
PF02797	9	Chal_sti_synt_C
PF02798	21	GST_N
PF02800	76	Gp_dh_C
PF02801	16	Ketoacyl-synt_C
PF02803	24	Thiolase_C
PF02805	9	Ada_Zn_binding
PF02806	32	Alpha-amylase_C
PF02810	29	SEC-C
PF02811	79	PHP
PF02812	4	ELFV_dehydrog_N
PF02814	3	UreE_N
PF02823	33	ATP-synt_DE_N
PF02826	167	2-Hacid_dh_C
PF02829	2	3H
PF02830	1	V4R
PF02833	18	DHHA2
PF02834	20	LigT_PEase
PF02836	117	Glyco_hydro_2_C
PF02837	92	Glyco_hydro_2_N
PF02839	121	CBM_5_12
PF02852	25	Pyr_redox_dim
PF02863	6	Arg_repressor_C
PF02866	14	Ldh_1_C
PF02867	123	Ribonuc_red_lgC
PF02868	14	Peptidase_M4_C
PF02872	67	5_nucleotid_C
PF02873	51	MurB_C
PF02874	3	ATP-synt_ab_N
PF02875	11	Mur_ligase_C
PF02878	150	PGM_PMM_I
PF02879	1	PGM_PMM_II
PF02882	68	THF_DHG_CYH_C
PF02885	7	Glycos_trans_3N
PF02889	2	Sec63
PF02894	1	GFO_IDH_MocA_C
PF02896	140	PEP-utilizers_C
PF02897	56	Peptidase_S9_N
PF02900	39	LigB
PF02901	32	PFL
PF02906	30	Fe_hyd_lg_C
PF02909	7	TetR_C
PF02913	154	FAD-oxidase_C
PF02915	45	Rubrerythrin
PF02922	86	CBM_48
PF02927	1	CelD_N
PF02934	47	GatB_N
PF02943	2	FeThRed_B
PF02945	1	Endonuclease_7
PF02952	13	Fucose_iso_C
PF02954	14	HTH_8
PF02955	18	GSH-S_ATP
PF02962	2	CHMI
PF02965	69	Met_synt_B12
PF02979	1	NHase_alpha
PF02987	1	LEA_4
PF03006	32	HlyIII
PF03007	57	WES_acyltransf
PF03009	62	GDPD
PF03013	2	Pyr_excise
PF03023	50	MVIN
PF03029	10	ATP_bind_1
PF03030	84	H_PPase
PF03031	2	NIF
PF03033	34	Glyco_transf_28
PF03050	175	DDE_Tnp_IS66
PF03051	11	Peptidase_C1_2
PF03054	65	tRNA_Me_trans
PF03055	21	RPE65
PF03060	95	NMO
PF03061	144	4HBT
PF03062	58	MBOAT
PF03063	25	Prismane
PF03064	2	U79_P34
PF03065	28	Glyco_hydro_57
PF03067	1	Chitin_bind_3
PF03069	7	FmdA_AmdA
PF03070	5	TENA_THI-4
PF03073	5	TspO_MBR
PF03077	21	VacA2
PF03079	1	ARD
PF03081	2	Exo70
PF03088	7	Str_synth
PF03091	9	CutA1
PF03092	1	BT1
PF03098	1	An_peroxidase
PF03099	79	BPL_LplA_LipB
PF03100	13	CcmE
PF03102	30	NeuB
PF03104	2	DNA_pol_B_exo1
PF03105	1	SPX
PF03109	73	ABC1
PF03116	25	NQR2_RnfD_RnfE
PF03118	64	RNA_pol_A_CTD
PF03135	20	CagE_TrbE_VirB
PF03136	24	Pup_ligase
PF03147	3	FDX-ACB
PF03148	1	Tektin
PF03150	32	CCP_MauG
PF03159	1	XRN_N
PF03160	46	Calx-beta
PF03161	5	LAGLIDADG_2
PF03162	2	Y_phosphatase2
PF03167	86	UDG
PF03168	1	LEA_2
PF03169	24	OPT
PF03170	3	BcsB
PF03174	3	CHB_HEX_C
PF03176	116	MMPL
PF03177	1	Nucleoporin_C
PF03180	9	Lipoprotein_9
PF03186	25	CobD_Cbib
PF03190	61	Thioredox_DsbH
PF03193	58	DUF258
PF03200	15	Glyco_hydro_63
PF03205	16	MobB
PF03206	7	NifW
PF03209	4	PUCC
PF03214	1	RGP
PF03219	13	TLC
PF03221	1	HTH_Tnp_Tc5
PF03222	2	Trp_Tyr_perm
PF03230	1	Antirestrict
PF03232	12	COQ7
PF03233	1	Cauli_AT
PF03235	42	DUF262
PF03237	19	Terminase_6
PF03239	12	FTR1
PF03241	1	HpaB
PF03243	4	MerB
PF03253	4	UT
PF03255	28	ACCA
PF03259	13	Robl_LC7
PF03262	1	Corona_6B_7B
PF03264	37	Cytochrom_NNT
PF03270	7	DUF269
PF03275	24	GLF
PF03276	2	Gag_spuma
PF03279	49	Lip_A_acyltrans
PF03280	2	Lipase_chap
PF03283	1	PAE
PF03301	12	Trp_dioxygenase
PF03308	59	ArgK
PF03309	34	Pan_kinase
PF03313	32	SDH_alpha
PF03315	3	SDH_beta
PF03319	7	EutN_CcmL
PF03320	21	FBPase_glpX
PF03321	13	GH3
PF03323	1	GerA
PF03328	41	HpcH_HpaI
PF03330	25	DPBB_1
PF03331	37	LpxC
PF03332	2	PMM
PF03349	29	Toluene_X
PF03350	16	UPF0114
PF03352	40	Adenine_glyco
PF03354	9	Terminase_1
PF03358	82	FMN_red
PF03364	26	Polyketide_cyc
PF03372	118	Exo_endo_phos
PF03374	4	ANT
PF03379	15	CcmB
PF03389	1	MobA_MobL
PF03390	2	2HCT
PF03400	7	DDE_Tnp_IS1
PF03401	45	TctC
PF03403	6	PAF-AH_p_II
PF03405	6	FA_desaturase_2
PF03406	2	Phage_fiber_2
PF03407	8	Nucleotid_trans
PF03411	1	Peptidase_M74
PF03412	20	Peptidase_C39
PF03413	2	PepSY
PF03415	5	Peptidase_C11
PF03417	3	AAT
PF03418	1	Peptidase_A25
PF03422	13	CBM_6
PF03432	1	Relaxase
PF03435	55	Saccharop_dh
PF03437	5	BtpA
PF03441	57	FAD_binding_7
PF03445	25	DUF294
PF03446	77	NAD_binding_2
PF03447	2	NAD_binding_3
PF03448	26	MgtE_N
PF03449	59	GreA_GreB_N
PF03453	69	MoeA_N
PF03458	8	UPF0126
PF03459	9	TOBE
PF03461	42	TRCF
PF03462	26	PCRF
PF03464	1	eRF1_2
PF03466	331	LysR_substrate
PF03471	30	CorC_HlyC
PF03472	5	Autoind_bind
PF03473	37	MOSC
PF03476	5	MOSC_N
PF03477	28	ATP-cone
PF03479	4	DUF296
PF03480	71	SBP_bac_7
PF03483	88	B3_4
PF03484	3	B5
PF03486	61	HI0933_like
PF03501	1	S10_plectin
PF03502	1	Channel_Tsx
PF03507	3	CagA
PF03524	6	CagX
PF03527	2	RHS
PF03534	4	SpvB
PF03537	9	Glyco_hydro_114
PF03544	41	TonB_C
PF03547	37	Mem_trans
PF03548	26	LolA
PF03550	6	LolB
PF03551	40	PadR
PF03552	5	Cellulose_synt
PF03553	9	Na_H_antiporter
PF03562	19	MltA
PF03567	4	Sulfotransfer_2
PF03571	6	Peptidase_M49
PF03572	143	Peptidase_S41
PF03574	1	Peptidase_S48
PF03575	42	Peptidase_S51
PF03576	26	Peptidase_S58
PF03577	19	Peptidase_C69
PF03583	9	LIP
PF03588	22	Leu_Phe_trans
PF03590	7	AsnA
PF03591	18	AzlC
PF03592	1	Terminase_2
PF03594	6	BenE
PF03595	4	SLAC1
PF03597	9	CcoS
PF03599	7	CdhD
PF03600	44	CitMHS
PF03601	9	Cons_hypoth698
PF03602	43	Cons_hypoth95
PF03604	4	DNA_RNApol_7kD
PF03605	15	DcuA_DcuB
PF03606	19	DcuC
PF03608	1	EII-GUT
PF03610	19	EIIA-man
PF03611	1	EIIC-GAT
PF03613	1	EIID-AGA
PF03616	4	Glt_symporter
PF03618	24	Kinase-PPPase
PF03625	27	DUF302
PF03629	48	DUF303
PF03631	92	Virul_fac_BrkB
PF03632	40	Glyco_hydro_65m
PF03639	19	Glyco_hydro_81
PF03640	9	Lipoprotein_15
PF03641	52	Lysine_decarbox
PF03646	8	FlaG
PF03648	4	Glyco_hydro_67N
PF03649	3	UPF0014
PF03652	27	UPF0081
PF03653	12	UPF0093
PF03658	12	Ub-RnfH
PF03663	1	Glyco_hydro_76
PF03668	45	ATP_bind_2
PF03681	33	UPF0150
PF03682	4	UPF0158
PF03684	3	UPF0179
PF03690	2	UPF0160
PF03692	31	CxxCxxCC
PF03693	14	RHH_2
PF03695	7	UPF0149
PF03699	41	UPF0182
PF03702	17	UPF0075
PF03703	10	bPH_2
PF03704	23	BTAD
PF03706	35	UPF0104
PF03707	3	MHYT
PF03710	49	GlnE
PF03713	22	DUF305
PF03714	11	PUD
PF03719	29	Ribosomal_S5_C
PF03721	137	UDPG_MGDP_dh_N
PF03724	8	META
PF03727	4	Hexokinase_2
PF03729	4	DUF308
PF03733	9	DUF307
PF03734	120	YkuD
PF03737	27	Methyltransf_6
PF03738	11	GSP_synth
PF03739	64	YjgP_YjgQ
PF03740	33	PdxJ
PF03741	106	TerC
PF03743	6	TrbI
PF03744	1	BioW
PF03745	6	DUF309
PF03746	6	LamB_YcsF
PF03747	18	ADP_ribosyl_GH
PF03748	10	FliL
PF03749	6	SfsA
PF03755	30	YicC_N
PF03764	20	EFG_IV
PF03767	2	Acid_phosphat_B
PF03772	35	Competence
PF03773	50	DUF318
PF03775	16	MinC_C
PF03776	9	MinE
PF03779	1	SPW
PF03780	9	Asp23
PF03781	143	FGE-sulfatase
PF03783	6	CsgG
PF03786	11	UxuA
PF03788	5	LrgA
PF03793	10	PASTA
PF03795	21	YCII
PF03796	89	DnaB_C
PF03797	12	Autotransporter
PF03799	16	FtsQ
PF03802	1	CitX
PF03803	1	Scramblase
PF03806	2	ABG_transport
PF03807	32	F420_oxidored
PF03808	18	Glyco_tran_WecB
PF03812	2	KdgT
PF03814	10	KdpA
PF03816	32	LytR_cpsA_psr
PF03819	54	MazG
PF03824	8	NicO
PF03825	13	Nuc_H_symport
PF03830	2	PTSIIB_sorb
PF03831	17	PhnA
PF03837	2	RecT
PF03838	1	RecU
PF03840	9	SecG
PF03841	18	SelA
PF03843	7	Slp
PF03845	4	Spore_permease
PF03846	5	SulA
PF03848	14	TehB
PF03851	9	UvdE
PF03852	14	Vsr
PF03853	30	YjeF_N
PF03854	2	zf-P11
PF03860	7	DUF326
PF03861	9	ANTAR
PF03865	6	ShlB
PF03869	8	Arc
PF03872	2	RseA_N
PF03881	11	Fructosamin_kin
PF03882	2	KicB
PF03883	20	DUF328
PF03884	10	DUF329
PF03885	1	DUF327
PF03886	12	DUF330
PF03887	1	YfbU
PF03888	10	MucB_RseB
PF03891	2	DUF333
PF03892	9	NapB
PF03894	1	XFP
PF03899	2	ATP_synt_I
PF03901	1	Glyco_transf_22
PF03916	66	NrfD
PF03918	16	CcmH
PF03922	5	OmpW
PF03924	31	CHASE
PF03927	4	NapD
PF03928	22	DUF336
PF03932	11	CutC
PF03934	20	T2SK
PF03937	9	Sdh5
PF03938	26	OmpH
PF03942	11	DTW
PF03946	28	Ribosomal_L11_N
PF03947	61	Ribosomal_L2_C
PF03948	48	Ribosomal_L9_C
PF03949	87	Malic_M
PF03950	7	tRNA-synt_1c_C
PF03954	1	Lectin_N
PF03956	6	DUF340
PF03958	3	Secretin_N
PF03960	29	ArsC
PF03961	14	DUF342
PF03962	1	Mnd1
PF03963	12	FlgD
PF03965	11	Penicillinase_R
PF03966	13	Trm112p
PF03968	17	OstA
PF03969	12	AFG1_ATPase
PF03971	27	IDH
PF03972	4	MmgE_PrpD
PF03975	32	CheD
PF03976	85	PPK2
PF03977	20	OAD_beta
PF03981	5	Ubiq_cyt_C_chap
PF03988	3	DUF347
PF03990	12	DUF348
PF03992	50	ABM
PF03993	16	DUF349
PF03994	4	DUF350
PF04002	63	RadC
PF04007	2	DUF354
PF04008	2	Adenosine_kin
PF04011	51	LemA
PF04012	4	PspA_IM30
PF04014	34	Antitoxin-MazE
PF04015	21	DUF362
PF04016	1	DUF364
PF04018	1	DUF368
PF04020	16	DUF360
PF04023	9	FeoA
PF04024	13	PspC
PF04026	1	SpoVG
PF04028	7	DUF374
PF04029	18	2-ph_phosp
PF04030	16	ALO
PF04039	5	MnhB
PF04041	35	DUF377
PF04048	7	Sec8_exocyst
PF04052	69	TolB_N
PF04055	857	Radical_SAM
PF04060	7	FeS
PF04066	1	MrpF_PhaF
PF04069	24	OpuAC
PF04070	2	DUF378
PF04071	1	zf-like
PF04072	4	LCM
PF04073	53	tRNA_edit
PF04074	10	DUF386
PF04075	14	DUF385
PF04077	2	DsrH
PF04079	35	DUF387
PF04085	38	MreC
PF04087	1	DUF389
PF04093	7	MreD
PF04095	11	NAPRTase
PF04101	37	Glyco_tran_28_C
PF04102	6	SlyX
PF04107	28	GCS2
PF04115	2	Ureidogly_hydro
PF04116	30	FA_hydroxylase
PF04120	8	Iron_permease
PF04122	7	CW_binding_2
PF04126	3	Cyclophil_like
PF04127	52	DFP
PF04134	15	DUF393
PF04138	15	GtrA
PF04140	20	ICMT
PF04143	27	Sulf_transp
PF04151	48	PPC
PF04156	19	IncA
PF04157	1	EAP30
PF04165	1	DUF401
PF04166	34	PdxA
PF04167	1	DUF402
PF04168	30	Alpha-E
PF04170	2	NlpE
PF04172	8	LrgB
PF04174	33	CP_ATPgrasp_1
PF04185	15	Phosphoesterase
PF04186	3	FxsA
PF04187	14	DUF399
PF04188	5	Mannosyl_trans2
PF04191	27	PEMT
PF04193	8	PQ-loop
PF04198	10	Sugar-bind
PF04199	21	Cyclase
PF04200	1	Lipoprotein_17
PF04203	21	Sortase
PF04204	17	HTS
PF04205	36	FMN_bind
PF04208	1	MtrA
PF04209	21	HgmA
PF04214	10	DUF411
PF04216	1	FdhE
PF04221	4	RelB
PF04223	5	CitF
PF04224	1	DUF417
PF04226	10	Transgly_assoc
PF04227	10	Indigoidine_A
PF04228	26	Zn_peptidase
PF04229	7	GrpB
PF04230	9	PS_pyruv_trans
PF04231	2	Endonuclease_1
PF04232	6	SpoVS
PF04233	5	Phage_Mu_F
PF04234	6	CopC
PF04235	12	DUF418
PF04237	12	YjbR
PF04238	3	DUF420
PF04239	14	DUF421
PF04240	7	DUF422
PF04241	7	DUF423
PF04244	24	DPRP
PF04245	8	NA37
PF04246	4	RseC_MucC
PF04247	5	SirB
PF04248	15	DUF427
PF04250	3	DUF429
PF04253	1	TFR_dimer
PF04255	41	DUF433
PF04257	17	Exonuc_V_gamma
PF04261	6	Dyp_perox
PF04262	14	Glu_cys_ligase
PF04263	9	TPK_catalytic
PF04264	61	YceI
PF04266	8	ASCH
PF04267	2	SoxD
PF04268	5	SoxG
PF04273	1	DUF442
PF04279	13	IspA
PF04280	17	Tim44
PF04282	10	DUF438
PF04285	11	DUF444
PF04286	17	DUF445
PF04288	2	MukE
PF04290	36	DctQ
PF04293	17	SpoVR
PF04294	15	VanW
PF04295	17	GD_AH_C
PF04296	10	DUF448
PF04297	1	UPF0122
PF04298	8	Zn_peptidase_2
PF04299	15	FMN_bind_2
PF04303	3	PrpF
PF04304	12	DUF454
PF04305	7	DUF455
PF04306	2	DUF456
PF04307	6	DUF457
PF04308	1	DUF458
PF04309	1	G3P_antiterm
PF04310	4	MukB
PF04311	4	DUF459
PF04313	88	HSDR_N
PF04314	17	DUF461
PF04317	1	DUF463
PF04319	7	NifZ
PF04320	2	DUF469
PF04321	78	RmlD_sub_bind
PF04324	10	Fer2_BFD
PF04325	8	DUF465
PF04326	21	AAA_4
PF04327	2	DUF464
PF04332	5	DUF475
PF04333	20	VacJ
PF04335	7	VirB8
PF04336	15	DUF479
PF04337	18	DUF480
PF04338	5	DUF481
PF04339	13	DUF482
PF04340	16	DUF484
PF04341	24	DUF485
PF04342	18	DUF486
PF04343	10	DUF488
PF04344	16	CheZ
PF04345	7	Chor_lyase
PF04347	3	FliO
PF04348	7	LppC
PF04349	2	MdoG
PF04350	23	PilO
PF04351	14	PilP
PF04352	5	ProQ
PF04354	11	ZipA_C
PF04355	21	SmpA_OmlA
PF04357	20	DUF490
PF04358	14	DsrC
PF04359	9	DUF493
PF04361	10	DUF494
PF04362	10	Iron_traffic
PF04364	12	DNA_pol3_chi
PF04365	36	DUF497
PF04366	4	DUF500
PF04367	22	DUF502
PF04368	6	DUF507
PF04371	23	PAD_porph
PF04375	13	HemX
PF04377	15	ATE_C
PF04378	13	RsmJ
PF04379	14	DUF525
PF04380	8	BMFP
PF04381	10	RdgC
PF04383	16	KilA-N
PF04384	7	Fe-S_assembly
PF04386	11	SspB
PF04389	56	Peptidase_M28
PF04390	10	LptE
PF04392	25	ABC_sub_bind
PF04397	100	LytTR
PF04402	25	SIMPL
PF04403	11	PqiA
PF04405	1	ScdA_N
PF04406	1	TP6A_N
PF04412	1	DUF521
PF04413	32	Glycos_transf_N
PF04417	1	DUF501
PF04423	3	Rad50_zn_hook
PF04430	9	DUF498
PF04432	5	FrhB_FdhB_C
PF04434	4	SWIM
PF04439	3	Adenyl_transf
PF04442	10	CtaG_Cox11
PF04445	1	SAM_MT
PF04452	41	Methyltrans_RNA
PF04453	43	OstA_C
PF04454	1	Linocin_M18
PF04455	7	Saccharop_dh_N
PF04456	8	DUF503
PF04459	14	DUF512
PF04461	25	DUF520
PF04463	6	DUF523
PF04464	4	Glyphos_transf
PF04465	3	DUF499
PF04466	1	Terminase_3
PF04468	28	PSP1
PF04471	30	Mrr_cat
PF04472	8	DUF552
PF04473	2	DUF553
PF04474	7	DUF554
PF04480	34	DUF559
PF04488	2	Gly_transf_sug
PF04493	1	Endonuclease_5
PF04505	1	Dispanin
PF04509	7	CheC
PF04519	27	Bactofilin
PF04525	12	Tub_2
PF04536	54	TPM
PF04539	82	Sigma70_r3
PF04542	318	Sigma70_r2
PF04545	63	Sigma70_r4
PF04546	34	Sigma70_ner
PF04547	1	Anoctamin
PF04551	54	GcpE
PF04552	40	Sigma54_DBD
PF04556	2	DpnII
PF04563	2	RNA_pol_Rpb2_1
PF04575	1	DUF560
PF04577	3	DUF563
PF04582	4	Reo_sigmaC
PF04586	4	Peptidase_U35
PF04588	1	HIG_1_N
PF04606	1	Ogr_Delta
PF04607	22	RelA_SpoT
PF04608	14	PgpA
PF04610	3	TrbL
PF04612	4	T2SM
PF04616	107	Glyco_hydro_43
PF04632	2	FUSC
PF04654	2	DUF599
PF04655	2	APH_6_hur
PF04657	6	DUF606
PF04677	1	CwfJ_C_1
PF04685	5	DUF608
PF04699	2	P16-Arc
PF04717	5	Phage_base_V
PF04738	1	Lant_dehyd_C
PF04740	1	LXG
PF04748	5	Polysacc_deac_2
PF04750	2	Far-17a_AIG1
PF04751	11	DUF615
PF04752	4	ChaC
PF04754	1	Transposase_31
PF04760	1	IF2_N
PF04773	72	FecR
PF04775	1	Bile_Hydr_Trans
PF04784	2	DUF547
PF04792	1	LcrV
PF04794	21	YdjC
PF04796	2	RepA_C
PF04800	2	ETC_C1_NDUFA4
PF04809	4	HupH_C
PF04816	3	DUF633
PF04820	13	Trp_halogenase
PF04828	22	GFA
PF04829	1	PT-VENN
[truncated: 2,363 more rows]

## Sheet: S6
COG of ABSLW sample from Samiti Lake
A	13	RNA processing and modification
B	69	Chromatin structure and dynamics
C	6808	Energy production and conversion
D	957	Cell cycle control, cell division, chromosome partitioning
E	10667	Amino acid transport and metabolism
F	2275	Nucleotide transport and metabolism
G	7368	Carbohydrate transport and metabolism
H	3786	Coenzyme transport and metabolism
I	5483	Lipid transport and metabolism
J	4706	Translation, ribosomal structure and biogenesis
K	5347	Transcription
L	6149	Replication, recombination and repair
M	7526	Cell wall/membrane/envelope biogenesis
N	2198	Cell motility
O	4232	Posttranslational modification, protein turnover, chaperones
P	6423	Inorganic ion transport and metabolism
Q	2600	Secondary metabolites biosynthesis, transport and catabolism
R	11004	General function prediction only
S	7970	Function unknown
T	5053	Signal transduction mechanisms
U	1441	Intracellular trafficking, secretion, and vesicular transport
V	2258	Defense mechanisms
Z	1	Cytoskeleton

## Sheet: S7
FIG of ABSLW sample from Samiti Lake
FIG00000001	47	Cysteine desulfurase (EC 2.8.1.7)
FIG00000004	62	3-ketoacyl-CoA thiolase (EC 2.3.1.16) @ Acetyl-CoA acetyltransferase (EC 2.3.1.9)
FIG00000011	129	Multimodular transpeptidase-transglycosylase (EC 2.4.1.129) (EC 3.4.-.-)
FIG00000013	24	Hydroxyacylglutathione hydrolase (EC 3.1.2.6)
FIG00000015	52	Signal peptidase I (EC 3.4.21.89)
FIG00000017	43	Peptide deformylase (EC 3.5.1.88)
FIG00000019	11	Octaprenyl-diphosphate synthase (EC 2.5.1.-) / Dimethylallyltransferase (EC 2.5.1.1) / Geranyltranstransferase (farnesyldiphosphate synthase) (EC 2.5.1.10) / Geranylgeranyl pyrophosphate synthetase (EC 2.5.1.29)
FIG00000022	35	Shikimate 5-dehydrogenase I alpha (EC 1.1.1.25)
FIG00000023	31	Transaldolase (EC 2.2.1.2)
FIG00000025	42	Cell division protein FtsW
FIG00000028	17	ATP-dependent Clp protease proteolytic subunit (EC 3.4.21.92)
FIG00000032	87	Dihydroorotase (EC 3.5.2.3)
FIG00000036	20	Methionine aminopeptidase (EC 3.4.11.18)
FIG00000038	51	Glucosamine--fructose-6-phosphate aminotransferase [isomerizing] (EC 2.6.1.16)
FIG00000039	16	Translation elongation factor Tu
FIG00000040	37	Serine hydroxymethyltransferase (EC 2.1.2.1)
FIG00000043	47	Pyruvate kinase (EC 2.7.1.40)
FIG00000047	16	Ribulose-phosphate 3-epimerase (EC 5.1.3.1)
FIG00000048	22	Dihydrofolate reductase (EC 1.5.1.3)
FIG00000053	3	LSU ribosomal protein L33p
FIG00000055	35	Tryptophanyl-tRNA synthetase (EC 6.1.1.2)
FIG00000056	30	Heat shock protein 60 family chaperone GroEL
FIG00000065	41	Exodeoxyribonuclease III (EC 3.1.11.2)
FIG00000066	9	SSU ribosomal protein S14p (S29e) @ SSU ribosomal protein S14p (S29e), zinc-independent
FIG00000069	3	Prolyl-tRNA synthetase (EC 6.1.1.15)
FIG00000070	33	Chaperone protein DnaJ
FIG00000075	26	NAD kinase (EC 2.7.1.23)
FIG00000076	24	Triosephosphate isomerase (EC 5.3.1.1)
FIG00000080	55	DNA gyrase subunit A (EC 5.99.1.3)
FIG00000081	22	Lipoprotein signal peptidase (EC 3.4.23.36)
FIG00000082	30	ATP synthase alpha chain (EC 3.6.3.14)
FIG00000084	13	Ornithine carbamoyltransferase (EC 2.1.3.3)
FIG00000085	53	Isoleucyl-tRNA synthetase (EC 6.1.1.5)
FIG00000086	35	Cysteinyl-tRNA synthetase (EC 6.1.1.16)
FIG00000087	34	Histidyl-tRNA synthetase (EC 6.1.1.21)
FIG00000088	49	Arginyl-tRNA synthetase (EC 6.1.1.19)
FIG00000089	24	Adenylate kinase (EC 2.7.4.3)
FIG00000093	30	tRNA pseudouridine synthase A (EC 4.2.1.70)
FIG00000095	32	Signal recognition particle receptor protein FtsY (=alpha subunit) (TC 3.A.5.1.1)
FIG00000097	39	Phosphatidate cytidylyltransferase (EC 2.7.7.41)
FIG00000098	29	Phenylalanyl-tRNA synthetase alpha chain (EC 6.1.1.20)
FIG00000101	38	Threonyl-tRNA synthetase (EC 6.1.1.3)
FIG00000102	52	Translation initiation factor 2
FIG00000103	23	Heat shock protein GrpE
FIG00000105	24	Methylenetetrahydrofolate dehydrogenase (NADP+) (EC 1.5.1.5) / Methenyltetrahydrofolate cyclohydrolase (EC 3.5.4.9)
FIG00000106	30	Dihydrofolate synthase (EC 6.3.2.12) / Folylpolyglutamate synthase (EC 6.3.2.17)
FIG00000107	30	Adenylosuccinate synthetase (EC 6.3.4.4)
FIG00000108	29	UTP--glucose-1-phosphate uridylyltransferase (EC 2.7.7.9)
FIG00000110	2	Undecaprenyl pyrophosphate synthetase (EC 2.5.1.31)
FIG00000111	64	Carbamoyl-phosphate synthase large chain (EC 6.3.5.5)
FIG00000112	37	Methionyl-tRNA formyltransferase (EC 2.1.2.9)
FIG00000113	34	Signal recognition particle, subunit Ffh SRP54 (TC 3.A.5.1.1)
FIG00000114	52	Leucyl-tRNA synthetase (EC 6.1.1.4)
FIG00000117	46	Adenylosuccinate lyase (EC 4.3.2.2)
FIG00000118	29	Enolase (EC 4.2.1.11)
FIG00000121	45	Seryl-tRNA synthetase (EC 6.1.1.11)
FIG00000122	21	Aspartate carbamoyltransferase (EC 2.1.3.2)
FIG00000124	32	Ribosomal large subunit pseudouridine synthase D (EC 4.2.1.70)
FIG00000126	23	Ribonuclease HII (EC 3.1.26.4)
FIG00000128	31	Serine acetyltransferase (EC 2.3.1.30)
FIG00000129	58	Valyl-tRNA synthetase (EC 6.1.1.9)
FIG00000130	24	Carbamoyl-phosphate synthase small chain (EC 6.3.5.5)
FIG00000131	21	Guanylate kinase (EC 2.7.4.8)
FIG00000132	45	Aspartokinase (EC 2.7.2.4)
FIG00000134	49	Threonine synthase (EC 4.2.3.1)
FIG00000138	28	ATP synthase A chain (EC 3.6.3.14)
FIG00000139	66	Alanyl-tRNA synthetase (EC 6.1.1.7)
FIG00000140	26	DNA-directed RNA polymerase alpha subunit (EC 2.7.7.6)
FIG00000141	11	LSU ribosomal protein L7/L12 (P1/P2)
FIG00000143	3	Translation initiation factor 1
FIG00000145	31	Cell division protein FtsZ (EC 3.4.24.-)
FIG00000146	55	Excinuclease ABC subunit B
FIG00000147	78	Excinuclease ABC subunit A
FIG00000148	30	SSU ribosomal protein S4p (S9e)
FIG00000149	39	Phosphoserine phosphatase (EC 3.1.3.3)
FIG00000151	23	Peptidyl-tRNA hydrolase (EC 3.1.1.29)
FIG00000153	15	SSU ribosomal protein S8p (S15Ae)
FIG00000154	9	LSU ribosomal protein L17p
FIG00000155	19	SSU ribosomal protein S5p (S2e)
FIG00000156	94	DNA-directed RNA polymerase beta subunit (EC 2.7.7.6)
FIG00000157	32	2-isopropylmalate synthase (EC 2.3.3.13)
FIG00000159	22	LSU ribosomal protein L10p (P0)
FIG00000160	10	SSU ribosomal protein S13p (S18e)
FIG00000163	27	UDP-N-acetylenolpyruvoylglucosamine reductase (EC 1.1.1.158)
FIG00000164	17	Ribosome-binding factor A
FIG00000165	31	Translation elongation factor LepA
FIG00000166	12	LSU ribosomal protein L15p (L27Ae)
FIG00000168	39	Transcription termination protein NusA
FIG00000170	12	SSU ribosomal protein S6p
FIG00000171	23	2-amino-4-hydroxy-6-hydroxymethyldihydropteridine pyrophosphokinase (EC 2.7.6.3)
FIG00000172	22	rRNA small subunit methyltransferase H
FIG00000173	23	Orotidine 5'-phosphate decarboxylase (EC 4.1.1.23)
FIG00000174	17	LSU ribosomal protein L5p (L11e)
FIG00000175	18	Thymidylate kinase (EC 2.7.4.9)
FIG00000176	31	CTP synthase (EC 6.3.4.2)
FIG00000177	27	Translation elongation factor P
FIG00000178	1	SSU ribosomal protein S21p
FIG00000179	37	Amidophosphoribosyltransferase (EC 2.4.2.14)
FIG00000181	1	SSU ribosomal protein S17p (S11e)
FIG00000182	12	LSU ribosomal protein L11p (L12e)
FIG00000184	27	Putative deoxyribonuclease YcfH
FIG00000185	55	Excinuclease ABC subunit C
FIG00000186	21	ATP synthase B chain (EC 3.6.3.14)
FIG00000187	27	Glucose-1-phosphate thymidylyltransferase (EC 2.7.7.24)
FIG00000188	28	Peptide chain release factor 1
FIG00000189	1	LSU ribosomal protein L27p
FIG00000190	27	Recombination protein RecR
FIG00000191	25	Translation elongation factor Ts
FIG00000193	10	SSU ribosomal protein S16p
FIG00000194	21	tmRNA-binding protein SmpB
FIG00000195	16	Phosphoribosylaminoimidazole-succinocarboxamide synthase (EC 6.3.2.6)
FIG00000196	4	tRNA delta(2)-isopentenylpyrophosphate transferase (EC 2.5.1.8)
FIG00000198	9	LSU ribosomal protein L24p (L26e)
FIG00000199	1	SSU ribosomal protein S19p (S15e)
FIG00000200	11	LSU ribosomal protein L18p (L5e)
FIG00000202	13	Ribosome recycling factor
FIG00000203	5	SSU ribosomal protein S12p (S23e)
FIG00000205	10	LSU ribosomal protein L9p
FIG00000206	12	Translation initiation factor 3
FIG00000207	31	Cobalt-zinc-cadmium resistance protein
FIG00000208	20	Ribonuclease III (EC 3.1.26.3)
FIG00000209	13	SSU ribosomal protein S7p (S5e)
FIG00000210	24	SSU ribosomal protein S1p
FIG00000211	13	LSU ribosomal protein L13p (L13Ae)
FIG00000212	21	Chorismate synthase (EC 4.2.3.5)
FIG00000214	10	LSU ribosomal protein L19p
FIG00000216	7	LSU ribosomal protein L20p
FIG00000218	27	SSU ribosomal protein S3p (S3e)
FIG00000219	12	LSU ribosomal protein L22p (L17e)
FIG00000220	30	Riboflavin kinase (EC 2.7.1.26) / FMN adenylyltransferase (EC 2.7.7.2)
FIG00000221	33	Phospho-N-acetylmuramoyl-pentapeptide-transferase (EC 2.7.8.13)
FIG00000222	24	Phosphoribosylformylglycinamidine cyclo-ligase (EC 6.3.3.1)
FIG00000223	18	LSU ribosomal protein L2p (L8e)
FIG00000224	34	3-dehydroquinate synthase (EC 4.2.3.4)
FIG00000225	1	Dimethyladenosine transferase (EC 2.1.1.-)
FIG00000226	22	GTP cyclohydrolase I (EC 3.5.4.16) type 1
FIG00000227	17	Phosphoribosylaminoimidazole carboxylase catalytic subunit (EC 4.1.1.21)
FIG00000228	7	ATPase YjeE, predicted to have essential role in cell wall biosynthesis
FIG00000229	3	LSU ribosomal protein L36p
FIG00000230	26	tRNA (Guanine37-N1) -methyltransferase (EC 2.1.1.31)
FIG00000231	23	6,7-dimethyl-8-ribityllumazine synthase (EC 2.5.1.78)
FIG00000233	28	Metal-dependent hydrolase YbeY, involved in rRNA and/or ribosome maturation and assembly
FIG00000234	27	RecA protein
FIG00000235	38	Phosphoribosylamine--glycine ligase (EC 6.3.4.13)
FIG00000241	27	ATP-dependent Clp protease ATP-binding subunit ClpX
FIG00000242	84	DNA-directed RNA polymerase beta' subunit (EC 2.7.7.6)
FIG00000243	31	UDP-N-acetylmuramoylalanyl-D-glutamate--2,6-diaminopimelate ligase (EC 6.3.2.13)
FIG00000244	19	Ketol-acid reductoisomerase (EC 1.1.1.86)
FIG00000245	41	Glucose-6-phosphate isomerase (EC 5.3.1.9)
FIG00000247	28	Inactive homolog of metal-dependent proteases, putative molecular chaperone
FIG00000248	28	Ribosomal RNA small subunit methyltransferase E (EC 2.1.1.-)
FIG00000249	12	ATP synthase epsilon chain (EC 3.6.3.14)
FIG00000251	12	Nucleoside diphosphate kinase (EC 2.7.4.6)
FIG00000252	13	5-formyltetrahydrofolate cyclo-ligase (EC 6.3.3.2)
FIG00000253	19	Phosphoribosylglycinamide formyltransferase (EC 2.1.2.2)
FIG00000256	19	Shikimate kinase I (EC 2.7.1.71)
FIG00000257	30	tRNA(Ile)-lysidine synthetase
FIG00000258	32	Imidazole glycerol phosphate synthase cyclase subunit (EC 4.1.3.-)
FIG00000259	1	LSU ribosomal protein L35p
FIG00000260	28	rRNA small subunit methyltransferase I
FIG00000261	15	Phosphopantetheine adenylyltransferase (EC 2.7.7.3)
FIG00000262	26	ATP synthase delta chain (EC 3.6.3.14)
FIG00000263	15	LSU ribosomal protein L4p (L1e)
FIG00000264	25	LSU ribosomal protein L1p (L10Ae)
FIG00000267	19	Dephospho-CoA kinase (EC 2.7.1.24)
FIG00000268	30	GTP-binding protein TypA/BipA
FIG00000269	8	Transcription antitermination protein NusG
FIG00000271	7	LSU ribosomal protein L23p (L23Ae)
FIG00000273	22	Riboflavin synthase eubacterial/eukaryotic (EC 2.5.1.9)
FIG00000274	23	tRNA-guanine transglycosylase (EC 2.4.2.29)
FIG00000275	38	IMP cyclohydrolase (EC 3.5.4.10) / Phosphoribosylaminoimidazolecarboxamide formyltransferase (EC 2.1.2.3)
FIG00000276	12	LSU ribosomal protein L21p
FIG00000277	18	Adenine phosphoribosyltransferase (EC 2.4.2.7)
FIG00000279	35	GTPase and tRNA-U34 5-formylation enzyme TrmE
FIG00000280	67	3-isopropylmalate dehydratase large subunit (EC 4.2.1.33)
FIG00000282	30	3-isopropylmalate dehydratase small subunit (EC 4.2.1.33)
FIG00000283	33	DNA repair protein RadA
FIG00000286	36	Cell division trigger factor (EC 5.2.1.8)
FIG00000287	46	Cell division protein FtsK
FIG00000288	18	Transcription elongation factor GreA
FIG00000289	37	tRNA nucleotidyltransferase (EC 2.7.7.21) (EC 2.7.7.25)
FIG00000290	29	Endonuclease III (EC 4.2.99.18)
FIG00000291	19	tRNA-specific adenosine-34 deaminase (EC 3.5.4.-)
FIG00000293	31	Ribosomal RNA large subunit methyltransferase N (EC 2.1.1.-)
FIG00000296	22	Glycine cleavage system H protein
FIG00000298	12	GTP-binding protein EngB
FIG00000300	15	Lysyl-tRNA synthetase (class II) (EC 6.1.1.6)
FIG00000301	27	Argininosuccinate synthase (EC 6.3.4.5)
FIG00000303	49	Histidinol dehydrogenase (EC 1.1.1.23)
FIG00000304	46	GTP-binding protein HflX
FIG00000306	4	Putative iron-sulfur cluster assembly scaffold protein for SUF system, SufE2
FIG00000307	29	Dihydropteroate synthase (EC 2.5.1.15)
FIG00000308	57	3'-to-5' exoribonuclease RNase R
FIG00000309	25	Glycerol-3-phosphate dehydrogenase [NAD(P)+] (EC 1.1.1.94)
FIG00000312	22	16S rRNA processing protein RimM
FIG00000313	42	Catalase (EC 1.11.1.6)
FIG00000314	21	Holliday junction DNA helicase RuvA
FIG00000315	15	DNA recombination and repair protein RecO
FIG00000317	52	DNA repair protein RecN
FIG00000319	49	Malonyl CoA-acyl carrier protein transacylase (EC 2.3.1.39)
FIG00000320	32	Ubiquinone biosynthesis monooxygenase UbiB
FIG00000323	28	Exodeoxyribonuclease VII large subunit (EC 3.1.11.6)
FIG00000325	1	COG0779: clustered with transcription termination protein NusA
FIG00000328	16	Methylated-DNA--protein-cysteine methyltransferase (EC 2.1.1.63)
FIG00000329	31	S-adenosylmethionine synthetase (EC 2.5.1.6)
FIG00000330	27	Phosphopantothenoylcysteine decarboxylase (EC 4.1.1.36) / Phosphopantothenoylcysteine synthetase (EC 6.3.2.5)
FIG00000332	39	Glucose-6-phosphate 1-dehydrogenase (EC 1.1.1.49)
FIG00000333	40	Argininosuccinate lyase (EC 4.3.2.1)
FIG00000334	28	S-adenosylmethionine:tRNA ribosyltransferase-isomerase (EC 5.-.-.-)
FIG00000335	35	Twin-arginine translocation protein TatC
FIG00000336	32	Cytosol aminopeptidase PepA (EC 3.4.11.1)
FIG00000337	27	Succinyl-CoA ligase [ADP-forming] beta chain (EC 6.2.1.5)
FIG00000338	27	Glutamate-1-semialdehyde aminotransferase (EC 5.4.3.8)
FIG00000340	39	Fumarate hydratase class II (EC 4.2.1.2)
FIG00000341	30	3-isopropylmalate dehydrogenase (EC 1.1.1.85)
FIG00000343	71	1-deoxy-D-xylulose 5-phosphate synthase (EC 2.2.1.7)
FIG00000345	34	Ferrochelatase, protoheme ferro-lyase (EC 4.99.1.1)
FIG00000346	28	Ribosomal protein L11 methyltransferase (EC 2.1.1.-)
FIG00000347	25	Dihydrodipicolinate reductase (EC 1.3.1.26)
FIG00000348	35	Porphobilinogen synthase (EC 4.2.1.24)
FIG00000350	35	D-alanine--D-alanine ligase (EC 6.3.2.4)
FIG00000352	32	Holliday junction DNA helicase RuvB
FIG00000353	33	N-acetylglucosamine-1-phosphate uridyltransferase (EC 2.7.7.23) / Glucosamine-1-phosphate N-acetyltransferase (EC 2.3.1.157)
FIG00000355	10	Hypoxanthine-guanine phosphoribosyltransferase (EC 2.4.2.8)
FIG00000356	78	DNA mismatch repair protein MutS
FIG00000358	22	N-acetyl-gamma-glutamyl-phosphate reductase (EC 1.2.1.38)
FIG00000359	48	Aspartyl-tRNA(Asn) amidotransferase subunit A (EC 6.3.5.6) @ Glutamyl-tRNA(Gln) amidotransferase subunit A (EC 6.3.5.7)
FIG00000362	24	Lipoate synthase
FIG00000363	24	Porphobilinogen deaminase (EC 2.5.1.61)
FIG00000364	26	3-methyl-2-oxobutanoate hydroxymethyltransferase (EC 2.1.2.11)
FIG00000365	37	Gamma-glutamyl phosphate reductase (EC 1.2.1.41)
FIG00000367	19	ADP-ribose pyrophosphatase (EC 3.6.1.13)
FIG00000368	31	dTDP-4-dehydrorhamnose reductase (EC 1.1.1.133)
FIG00000370	22	Fructose-bisphosphate aldolase class II (EC 4.1.2.13)
FIG00000372	61	ATP-dependent DNA helicase UvrD/PcrA
FIG00000373	9	Dihydroneopterin aldolase (EC 4.1.2.25)
FIG00000375	35	Phosphoribosylaminoimidazole carboxylase ATPase subunit (EC 4.1.1.21)
FIG00000376	25	L-asparaginase (EC 3.5.1.1)
FIG00000377	19	4-diphosphocytidyl-2-C-methyl-D-erythritol kinase (EC 2.7.1.148)
FIG00000378	4	3,4-dihydroxy-2-butanone 4-phosphate synthase (EC 4.1.99.12) / GTP cyclohydrolase II (EC 3.5.4.25)
FIG00000380	44	DNA mismatch repair protein MutL
FIG00000381	27	4-hydroxy-3-methylbut-2-enyl diphosphate reductase (EC 1.17.1.2)
FIG00000382	7	Ribonucleotide reductase transcriptional regulator NrdR
FIG00000383	24	Acetylglutamate kinase (EC 2.7.2.8)
FIG00000385	42	Cell division protein FtsA
FIG00000387	19	Nicotinate phosphoribosyltransferase (EC 2.4.2.11)
FIG00000388	11	Deoxyuridine 5'-triphosphate nucleotidohydrolase (EC 3.6.1.23)
FIG00000390	9	Cytochrome d ubiquinol oxidase subunit II (EC 1.10.3.-)
FIG00000391	33	Polyribonucleotide nucleotidyltransferase (EC 2.7.7.8)
FIG00000392	29	Transcription termination factor Rho
FIG00000393	12	(3R)-hydroxymyristoyl-[acyl carrier protein] dehydratase (EC 4.2.1.-)
FIG00000394	10	DNA-directed RNA polymerase omega subunit (EC 2.7.7.6)
FIG00000395	30	A/G-specific adenine glycosylase (EC 3.2.2.-)
FIG00000396	14	Uracil phosphoribosyltransferase (EC 2.4.2.9)
FIG00000397	24	Glutamate racemase (EC 5.1.1.3)
FIG00000398	15	Thymidylate synthase (EC 2.1.1.45)
FIG00000399	39	Aspartyl-tRNA(Asn) amidotransferase subunit B (EC 6.3.5.6) @ Glutamyl-tRNA(Gln) amidotransferase subunit B (EC 6.3.5.7)
FIG00000401	33	1-deoxy-D-xylulose 5-phosphate reductoisomerase (EC 1.1.1.267)
FIG00000402	12	Multi antimicrobial extrusion protein (Na(+)/drug antiporter), MATE family of MDR efflux pumps
FIG00000404	1	DNA polymerase I (EC 2.7.7.7)
FIG00000405	11	6-phosphogluconate dehydrogenase, decarboxylating (EC 1.1.1.44)
FIG00000407	11	Thiamin-phosphate pyrophosphorylase (EC 2.5.1.3)
FIG00000408	19	dTDP-4-dehydrorhamnose 3,5-epimerase (EC 5.1.3.13)
FIG00000411	13	Biotin carboxyl carrier protein of acetyl-CoA carboxylase
FIG00000412	22	DNA recombination and repair protein RecF
FIG00000413	21	Quinolinate phosphoribosyltransferase [decarboxylating] (EC 2.4.2.19)
FIG00000414	35	DNA polymerase III subunits gamma and tau (EC 2.7.7.7)
FIG00000415	9	Ribose 5-phosphate isomerase A (EC 5.3.1.6)
FIG00000417	50	O-acetylhomoserine sulfhydrylase (EC 2.5.1.49) / O-succinylhomoserine sulfhydrylase (EC 2.5.1.48)
FIG00000420	34	Biotin carboxylase of acetyl-CoA carboxylase (EC 6.3.4.14)
FIG00000421	31	Diaminopimelate epimerase (EC 5.1.1.7)
FIG00000422	75	ATP-dependent DNA helicase RecQ
FIG00000423	10	Dethiobiotin synthetase (EC 6.3.3.3)
FIG00000425	47	Topoisomerase IV subunit A (EC 5.99.1.-)
FIG00000426	15	Chemotaxis regulator - transmits chemoreceptor signals to flagelllar motor components CheY
FIG00000428	34	Uroporphyrinogen III decarboxylase (EC 4.1.1.37)
FIG00000429	16	Inorganic pyrophosphatase (EC 3.6.1.1)
FIG00000430	13	3-dehydroquinate dehydratase II (EC 4.2.1.10)
FIG00000432	5	Aspartyl-tRNA(Asn) amidotransferase subunit C (EC 6.3.5.6) @ Glutamyl-tRNA(Gln) amidotransferase subunit C (EC 6.3.5.7)
FIG00000433	18	Acetolactate synthase small subunit (EC 2.2.1.6)
FIG00000434	37	Homoserine dehydrogenase (EC 1.1.1.3)
FIG00000435	2	Exodeoxyribonuclease VII small subunit (EC 3.1.11.6)
FIG00000437	20	Acetyl-coenzyme A carboxyl transferase beta chain (EC 6.4.1.2)
FIG00000438	14	Flagellar motor rotation protein MotA
FIG00000439	36	Topoisomerase IV subunit B (EC 5.99.1.-)
FIG00000440	21	Pantoate--beta-alanine ligase (EC 6.3.2.1)
FIG00000441	38	Chromosomal replication initiator protein DnaA
FIG00000442	27	Acetyl-coenzyme A carboxyl transferase alpha chain (EC 6.4.1.2)
FIG00000443	12	5'-methylthioadenosine nucleosidase (EC 3.2.2.16) / S-adenosylhomocysteine nucleosidase (EC 3.2.2.9)
FIG00000445	36	Phosphoserine aminotransferase (EC 2.6.1.52)
FIG00000446	24	Phosphate:acyl-ACP acyltransferase PlsX
FIG00000448	33	Glycyl-tRNA synthetase beta chain (EC 6.1.1.14)
FIG00000449	19	1-hydroxy-2-methyl-2-(E)-butenyl 4-diphosphate synthase (EC 1.17.7.1)
FIG00000450	8	Deoxyribose-phosphate aldolase (EC 4.1.2.4)
FIG00000451	12	Iron-sulfur cluster assembly protein SufB
FIG00000452	19	Chemotaxis protein methyltransferase CheR (EC 2.1.1.80)
FIG00000453	22	5,10-methylenetetrahydrofolate reductase (EC 1.5.1.20)
FIG00000455	20	Malate dehydrogenase (EC 1.1.1.37)
FIG00000456	6	Glycerate kinase (EC 2.7.1.31)
FIG00000458	17	Glycyl-tRNA synthetase alpha chain (EC 6.1.1.14)
FIG00000459	17	Acyl-phosphate:glycerol-3-phosphate O-acyltransferase PlsY
FIG00000460	23	Rod shape-determining protein MreC
FIG00000463	21	Quinolinate synthetase (EC 2.5.1.72)
FIG00000464	16	Ribosome small subunit-stimulated GTPase EngC
FIG00000465	1	Lipoate-protein ligase A
FIG00000467	14	Biotin synthase (EC 2.8.1.6)
FIG00000468	16	Protein-export membrane protein SecF (TC 3.A.5.1.1)
FIG00000473	8	D-tyrosyl-tRNA(Tyr) deacylase
FIG00000474	19	Histidinol-phosphate aminotransferase (EC 2.6.1.9)
FIG00000475	35	Dihydroorotate dehydrogenase (EC 1.3.3.1)
FIG00000476	28	Glycogen phosphorylase (EC 2.4.1.1)
FIG00000477	67	Type I restriction-modification system, DNA-methyltransferase subunit M (EC 2.1.1.72)
FIG00000479	12	Zinc uptake regulation protein ZUR
FIG00000480	25	5-nucleotidase SurE (EC 3.1.3.5)
FIG00000482	58	UDP-N-acetylglucosamine 2-epimerase (EC 5.1.3.14)
FIG00000487	5	ATP-dependent protease HslV (EC 3.4.25.-)
FIG00000490	15	Queuosine Biosynthesis QueE Radical SAM
FIG00000491	15	Queuosine Biosynthesis QueC ATPase
FIG00000494	46	Type I restriction-modification system, specificity subunit S (EC 3.1.21.3)
FIG00000497	30	Heme O synthase, protoheme IX farnesyltransferase (EC 2.5.1.-) COX10-CtaB
FIG00000502	13	probable iron binding protein from the HesB_IscA_SufA family
FIG00000503	14	Cobalt-zinc-cadmium resistance protein CzcD
FIG00000504	64	Polyphosphate kinase (EC 2.7.4.1)
FIG00000505	23	ATP-dependent hsl protease ATP-binding subunit HslU
FIG00000507	17	Formyltetrahydrofolate deformylase (EC 3.5.1.10)
FIG00000508	16	Acyl-[acyl-carrier-protein]--UDP-N-acetylglucosamine O-acyltransferase (EC 2.3.1.129)
FIG00000510	14	SOS-response repressor and protease LexA (EC 3.4.21.88)
FIG00000512	46	NADH-ubiquinone oxidoreductase chain N (EC 1.6.5.3)
FIG00000517	32	Iron-sulfur cluster-binding protein
FIG00000518	19	Large-conductance mechanosensitive channel
FIG00000519	6	Septum site-determining protein MinD
FIG00000520	27	4-hydroxythreonine-4-phosphate dehydrogenase (EC 1.1.1.262)
FIG00000522	10	Phosphate acetyltransferase (EC 2.3.1.8)
FIG00000524	25	Enoyl-[acyl-carrier-protein] reductase [NADH] (EC 1.3.1.9)
FIG00000527	12	Inosine-uridine preferring nucleoside hydrolase (EC 3.2.2.1)
FIG00000528	24	Octanoate-[acyl-carrier-protein]-protein-N-octanoyltransferase
FIG00000529	19	Formate dehydrogenase chain D (EC 1.2.1.2)
FIG00000530	9	Cobyric acid synthase
FIG00000531	19	Putative stomatin/prohibitin-family membrane protease subunit YbbK
FIG00000532	87	UDP-glucose dehydrogenase (EC 1.1.1.22)
FIG00000538	17	Uracil-DNA glycosylase, family 1
FIG00000539	3	Glutamate synthase [NADPH] large chain (EC 1.4.1.13)
FIG00000540	8	Holo-[acyl-carrier protein] synthase (EC 2.7.8.7)
FIG00000541	67	2-oxoglutarate dehydrogenase E1 component (EC 1.2.4.2)
FIG00000542	17	Ribonuclease HI (EC 3.1.26.4)
FIG00000544	26	Heat-inducible transcription repressor HrcA
FIG00000545	28	Lipid A biosynthesis lauroyl acyltransferase (EC 2.3.1.-)
FIG00000547	20	Cell division protein MraZ
FIG00000548	9	3-polyprenyl-4-hydroxybenzoate carboxy-lyase (EC 4.1.1.-)
FIG00000551	21	L-serine dehydratase (EC 4.3.1.17)
FIG00000552	17	Cell division protein FtsX
FIG00000555	24	Undecaprenyl-diphosphatase (EC 3.6.1.27)
FIG00000556	20	2-Keto-3-deoxy-D-manno-octulosonate-8-phosphate synthase (EC 2.5.1.55)
FIG00000557	15	FIG000557: hypothetical protein co-occurring with RecR
FIG00000558	16	NADH ubiquinone oxidoreductase chain A (EC 1.6.5.3)
FIG00000559	16	NADH-ubiquinone oxidoreductase chain K (EC 1.6.5.3)
FIG00000560	28	Peptide chain release factor 3
FIG00000563	10	Thiazole biosynthesis protein ThiG
FIG00000569	17	NADH-ubiquinone oxidoreductase chain J (EC 1.6.5.3)
FIG00000570	29	Thiamine-monophosphate kinase (EC 2.7.4.16)
FIG00000571	28	Signal transduction histidine kinase CheA (EC 2.7.3.-)
FIG00000573	7	3-polyprenyl-4-hydroxybenzoate carboxy-lyase UbiX (EC 4.1.1.-)
FIG00000575	22	L-aspartate oxidase (EC 1.4.3.16)
FIG00000576	65	tRNA uridine 5-carboxymethylaminomethyl modification enzyme GidA
FIG00000578	2	DNA topoisomerase III (EC 5.99.1.2)
FIG00000580	35	tRNA dihydrouridine synthase B (EC 1.-.-.-)
FIG00000581	5	Thiamin biosynthesis protein ThiC
FIG00000582	36	Homoserine kinase (EC 2.7.1.39)
FIG00000583	1	RNA-binding protein Hfq
FIG00000584	20	Nucleoside 5-triphosphatase RdgB (dHAPTP, dITP, XTP-specific) (EC 3.6.1.15)
FIG00000585	14	Ribonucleotide reductase of class Ia (aerobic), beta subunit (EC 1.17.4.1)
FIG00000586	19	Flagellar biosynthesis protein FliR
FIG00000587	19	Flagellar basal-body rod protein FlgC
FIG00000590	5	NAD synthetase (EC 6.3.1.5)
FIG00000591	7	4-Hydroxy-2-oxoglutarate aldolase (EC 4.1.3.16) / 2-dehydro-3-deoxyphosphogluconate aldolase (EC 4.1.2.14)
FIG00000594	35	Chaperone protein HtpG
FIG00000595	36	DNA recombination protein RmuC
FIG00000600	27	Isocitrate dehydrogenase [NADP] (EC 1.1.1.42)
FIG00000601	15	Imidazoleglycerol-phosphate dehydratase (EC 4.2.1.19)
FIG00000603	30	3-deoxy-manno-octulosonate cytidylyltransferase (EC 2.7.7.38)
FIG00000605	7	FIG000605: protein co-occurring with transport systems (COG1739)
FIG00000606	22	Ribonucleotide reductase of class Ia (aerobic), alpha subunit (EC 1.17.4.1)
FIG00000610	28	Flagellar motor switch protein FliG
FIG00000611	25	Lipid-A-disaccharide synthase (EC 2.4.1.182)
FIG00000614	20	Ornithine cyclodeaminase (EC 4.3.1.12)
FIG00000615	28	UDP-3-O-[3-hydroxymyristoyl] N-acetylglucosamine deacetylase (EC 3.5.1.-)
FIG00000616	47	3-deoxy-D-manno-octulosonic-acid transferase (EC 2.-.-.-)
FIG00000620	10	Phosphoheptose isomerase (EC 5.3.1.-)
FIG00000621	17	Iron-sulfur cluster regulator IscR
FIG00000622	4	Enoyl-CoA hydratase (EC 4.2.1.17) / Delta(3)-cis-delta(2)-trans-enoyl-CoA isomerase (EC 5.3.3.8) / 3-hydroxyacyl-CoA dehydrogenase (EC 1.1.1.35) / 3-hydroxybutyryl-CoA epimerase (EC 5.1.2.3)
FIG00000624	8	2,3-bisphosphoglycerate-independent phosphoglycerate mutase (EC 5.4.2.1)
FIG00000626	41	tRNA-specific 2-thiouridylase MnmA
FIG00000629	16	NAD(P) transhydrogenase subunit beta (EC 1.6.1.2)
FIG00000630	30	Glutamate N-acetyltransferase (EC 2.3.1.35) / N-acetylglutamate synthase (EC 2.3.1.1)
FIG00000633	26	Deoxyribodipyrimidine photolyase (EC 4.1.99.3)
FIG00000635	39	MG(2+) CHELATASE FAMILY PROTEIN / ComM-related protein
FIG00000636	9	Asparaginyl-tRNA synthetase (EC 6.1.1.22)
FIG00000640	29	Cytochrome c oxidase polypeptide III (EC 1.9.3.1)
FIG00000641	4	Cob(I)alamin adenosyltransferase (EC 2.5.1.17)
FIG00000642	13	Spermidine synthase (EC 2.5.1.16)
FIG00000645	2	Glucosamine-6-phosphate deaminase (EC 3.5.99.6)
FIG00000646	14	Flagellar basal-body rod modification protein FlgD
FIG00000648	2	COG4123: Predicted O-methyltransferase
FIG00000650	36	Flagellar hook-associated protein FlgK
FIG00000652	19	Positive regulator of CheA protein activity (CheW)
FIG00000654	39	tolB protein precursor, periplasmic protein involved in the tonb-independent uptake of group A colicins
FIG00000655	11	Thymidine kinase (EC 2.7.1.21)
FIG00000656	41	Aspartyl-tRNA synthetase (EC 6.1.1.12) @ Aspartyl-tRNA(Asn) synthetase (EC 6.1.1.23)
FIG00000659	7	Purine nucleoside phosphorylase (EC 2.4.2.1)
FIG00000660	16	Cystathionine gamma-synthase (EC 2.5.1.48)
FIG00000663	21	Pyridoxine 5'-phosphate synthase (EC 2.6.99.2)
FIG00000664	25	Ferredoxin, 2Fe-2S
FIG00000667	56	Outer membrane protein assembly factor YaeT precursor
FIG00000668	24	Flagellar hook-associated protein FliD
FIG00000670	16	Twin-arginine translocation protein TatB
FIG00000672	28	5-methyltetrahydrofolate--homocysteine methyltransferase (EC 2.1.1.13)
FIG00000673	10	DNA-3-methyladenine glycosylase (EC 3.2.2.20)
FIG00000677	7	Uracil phosphoribosyltransferase (EC 2.4.2.9) / Pyrimidine operon regulatory protein PyrR
FIG00000679	27	Low-specificity L-threonine aldolase (EC 4.1.2.5)
FIG00000680	16	DinG family ATP-dependent helicase YoaA
FIG00000681	24	Beta-lactamase class C and other penicillin binding proteins
FIG00000683	14	5-methyltetrahydropteroyltriglutamate--homocysteine methyltransferase (EC 2.1.1.14)
FIG00000684	21	2-octaprenyl-3-methyl-6-methoxy-1,4-benzoquinol hydroxylase (EC 1.14.13.-)
FIG00000686	9	Glutamyl-tRNA synthetase (EC 6.1.1.17) @ Glutamyl-tRNA(Gln) synthetase (EC 6.1.1.24)
FIG00000687	13	Adenosine deaminase (EC 3.5.4.4)
FIG00000689	21	Adenosylcobinamide-phosphate synthase
FIG00000695	15	Pantothenate kinase type III, CoaX-like (EC 2.7.1.33)
FIG00000705	24	NADH-ubiquinone oxidoreductase chain E (EC 1.6.5.3)
FIG00000708	21	Aminodeoxychorismate lyase (EC 4.1.3.38)
FIG00000709	19	Cytochrome c-type biogenesis protein DsbD, protein-disulfide reductase (EC 1.8.1.8)
FIG00000710	9	Alkyl hydroperoxide reductase protein C (EC 1.6.4.-)
FIG00000711	47	Phosphoenolpyruvate carboxylase (EC 4.1.1.31)
FIG00000712	15	RNA polymerase sigma factor RpoH
FIG00000714	54	Membrane alanine aminopeptidase N (EC 3.4.11.2)
FIG00000716	27	Homoserine O-acetyltransferase (EC 2.3.1.31)
FIG00000717	15	Glucose-1-phosphate adenylyltransferase (EC 2.7.7.27)
FIG00000720	8	Cytidine deaminase (EC 3.5.4.5)
FIG00000722	23	Glutathione synthetase (EC 6.3.2.3)
FIG00000728	12	Sulfate adenylyltransferase subunit 2 (EC 2.7.7.4)
FIG00000732	20	Fructose-1,6-bisphosphatase, type I (EC 3.1.3.11)
FIG00000735	13	Adenosine (5')-pentaphospho-(5'')-adenosine pyrophosphohydrolase (EC 3.6.1.-)
FIG00000736	20	Potassium uptake protein TrkH
FIG00000737	9	Two-component system response regulator QseB
FIG00000738	9	Phosphopentomutase (EC 5.4.2.7)
FIG00000741	32	2-amino-3-ketobutyrate coenzyme A ligase (EC 2.3.1.29)
FIG00000742	15	3-deoxy-D-manno-octulosonate 8-phosphate phosphatase (EC 3.1.3.45)
FIG00000747	40	Beta-lactamase (EC 3.5.2.6)
FIG00000748	26	Leucyl/phenylalanyl-tRNA--protein transferase (EC 2.3.2.6)
FIG00000750	10	Aspartyl-tRNA synthetase (EC 6.1.1.12)
FIG00000751	23	Flagellar P-ring protein FlgI
FIG00000754	24	Ubiquinol--cytochrome c reductase, cytochrome B subunit (EC 1.10.2.2)
FIG00000756	5	Ribosomal-protein-S5p-alanine acetyltransferase
FIG00000760	26	Sulfite reductase [NADPH] hemoprotein beta-component (EC 1.8.1.2)
FIG00000762	7	Carbamate kinase (EC 2.7.2.2)
FIG00000763	12	FKBP-type peptidyl-prolyl cis-trans isomerase SlyD (EC 5.2.1.8)
FIG00000764	12	Adenosylcobinamide-phosphate guanylyltransferase (EC 2.7.7.62)
FIG00000766	67	Alkaline phosphatase (EC 3.1.3.1)
FIG00000767	19	Flagellar basal-body rod protein FlgF
FIG00000769	11	Periplasmic thiol:disulfide oxidoreductase DsbB, required for DsbA reoxidation
FIG00000770	37	Arsenate reductase (EC 1.20.4.1)
FIG00000771	22	Lipoprotein releasing system ATP-binding protein LolD
FIG00000772	14	2-octaprenyl-6-methoxyphenol hydroxylase (EC 1.14.13.-)
FIG00000773	33	Glutamyl-tRNA synthetase (EC 6.1.1.17)
FIG00000775	26	CDP-diacylglycerol--serine O-phosphatidyltransferase (EC 2.7.8.8)
FIG00000776	17	6-phosphogluconolactonase (EC 3.1.1.31), eukaryotic type
FIG00000777	13	NADP-dependent malic enzyme (EC 1.1.1.40)
FIG00000778	15	Coproporphyrinogen III oxidase, aerobic (EC 1.3.3.3)
FIG00000780	21	Flagellar L-ring protein FlgH
FIG00000782	6	Exonuclease SbcD
FIG00000784	12	Flagellar biosynthesis protein FliS
FIG00000785	15	NADH-ubiquinone oxidoreductase chain C (EC 1.6.5.3)
FIG00000788	14	tRNA:Cm32/Um32 methyltransferase
FIG00000789	27	Phosphoenolpyruvate synthase (EC 2.7.9.2)
FIG00000793	31	Xylulose kinase (EC 2.7.1.17)
FIG00000797	11	Ubiquinol-cytochrome C reductase iron-sulfur subunit (EC 1.10.2.2)
FIG00000800	15	Succinate dehydrogenase cytochrome b-556 subunit
FIG00000802	29	Heme A synthase, cytochrome oxidase biogenesis protein Cox15-CtaA
FIG00000803	31	Rod shape-determining protein RodA
FIG00000804	15	Ribonuclease D (EC 3.1.26.3)
FIG00000807	12	Succinate dehydrogenase hydrophobic membrane anchor protein
FIG00000809	1	Phosphotransferase system, phosphocarrier protein HPr
FIG00000810	13	18K peptidoglycan-associated outer membrane lipoprotein; Peptidoglycan-associated lipoprotein precursor; Outer membrane protein P6; OmpA/MotB precursor
FIG00000811	34	ATP phosphoribosyltransferase (EC 2.4.2.17)
FIG00000815	17	Cytochrome c-type biogenesis protein CcmC, putative heme lyase for CcmE
FIG00000816	16	Flagellin protein FlaA
FIG00000818	26	Isocitrate lyase (EC 4.1.3.1)
FIG00000819	1	3-hydroxybutyryl-CoA dehydrogenase (EC 1.1.1.157); 3-hydroxyacyl-CoA dehydrogenase (EC 1.1.1.35)
FIG00000821	1	Adenylylsulfate kinase (EC 2.7.1.25)
FIG00000822	11	LrgA-associated membrane protein LrgB
FIG00000824	23	Nicotinate-nucleotide--dimethylbenzimidazole phosphoribosyltransferase (EC 2.4.2.21)
FIG00000825	22	Glutaminyl-tRNA synthetase (EC 6.1.1.18)
FIG00000828	8	Ribonuclease Z (EC 3.1.26.11)
FIG00000831	22	Na+/H+ antiporter NhaA type
FIG00000832	3	Antiholin-like protein LrgA
FIG00000834	33	Phosphoenolpyruvate carboxykinase [ATP] (EC 4.1.1.49)
FIG00000835	2	NAD-dependent malic enzyme (EC 1.1.1.38)
FIG00000838	21	Trk system potassium uptake protein TrkA
FIG00000840	6	50S ribosomal subunit maturation GTPase RbgA (B. subtilis YlqF)
FIG00000841	20	Glutathione reductase (EC 1.8.1.7)
FIG00000842	12	D-lactate dehydrogenase (EC 1.1.1.28)
FIG00000843	63	Kup system potassium uptake protein
FIG00000846	33	Osmosensitive K+ channel histidine kinase KdpD (EC 2.7.3.-)
FIG00000847	6	Allophanate hydrolase 2 subunit 1 (EC 3.5.1.54)
FIG00000848	8	Manganese superoxide dismutase (EC 1.15.1.1)
FIG00000850	5	Flagellar assembly protein FliH
FIG00000853	4	Sensor protein basS/pmrB (EC 2.7.3.-)
FIG00000856	4	Cytoplasmic copper homeostasis protein CutC
FIG00000858	25	Adenosylhomocysteinase (EC 3.3.1.1)
FIG00000860	9	O-succinylbenzoic acid--CoA ligase (EC 6.2.1.26)
FIG00000861	13	Gluconokinase (EC 2.7.1.12)
FIG00000863	6	L-threonine 3-O-phosphate decarboxylase (EC 4.1.1.81)
FIG00000865	26	ATP phosphoribosyltransferase regulatory subunit (EC 2.4.2.17)
FIG00000866	9	2-succinyl-5-enolpyruvyl-6-hydroxy-3-cyclohexene-1-carboxylic-acid synthase (EC 2.2.1.9)
FIG00000868	9	Homolog of E. coli HemY protein
FIG00000871	13	Phosphoribosyl-ATP pyrophosphatase (EC 3.6.1.31)
FIG00000872	3	Nitrite-sensitive transcriptional repressor NsrR
FIG00000873	11	Nitrite reductase [NAD(P)H] large subunit (EC 1.7.1.4)
FIG00000875	1	COG3118: Thioredoxin domain-containing protein EC-YbbN
FIG00000877	16	Formate--tetrahydrofolate ligase (EC 6.3.4.3)
FIG00000880	3	Periplasmic divalent cation tolerance protein CutA
FIG00000882	24	glutamyl-Q-tRNA synthetase
FIG00000884	6	Ribonuclease E inhibitor RraA
FIG00000892	8	Mutator mutT protein (7,8-dihydro-8-oxoguanine-triphosphatase) (EC 3.6.1.-)
FIG00000895	26	Alanine dehydrogenase (EC 1.4.1.1)
FIG00000897	1	Ribonucleotide reductase of class III (anaerobic), activating protein (EC 1.97.1.4)
FIG00000899	1	Endonuclease IV (EC 3.1.21.2)
FIG00000901	16	Phosphoglucomutase (EC 5.4.2.2)
FIG00000902	17	Molybdopterin-guanine dinucleotide biosynthesis protein MobA
FIG00000906	6	FIG000906: Predicted Permease
FIG00000907	57	Catalase (EC 1.11.1.6) / Peroxidase (EC 1.11.1.7)
FIG00000908	16	2,3,4,5-tetrahydropyridine-2,6-dicarboxylate N-succinyltransferase (EC 2.3.1.117)
FIG00000909	13	Phosphoribosylglycinamide formyltransferase 2 (EC 2.1.2.-)
FIG00000911	12	NADH pyrophosphatase (EC 3.6.1.22)
FIG00000912	51	Outer membrane vitamin B12 receptor BtuB
FIG00000913	22	Ribonuclease E (EC 3.1.26.12)
FIG00000915	15	Hypothetical protein YaeJ with similarity to translation release factor
FIG00000919	14	Thiol:disulfide interchange protein DsbC
FIG00000926	10	Predicted L-lactate dehydrogenase, Fe-S oxidoreductase subunit YkgE
FIG00000927	12	Methylmalonyl-CoA mutase (EC 5.4.99.2)
FIG00000928	30	Phytoene synthase (EC 2.5.1.32)
FIG00000933	3	Cobalt-precorrin-4 C11-methyltransferase (EC 2.1.1.133)
FIG00000936	2	Pantothenate kinase (EC 2.7.1.33)
FIG00000938	2	Deoxyadenosine kinase (EC 2.7.1.76) / Deoxyguanosine kinase (EC 2.7.1.113)
FIG00000940	89	Isoquinoline 1-oxidoreductase beta subunit (EC 1.3.99.16)
FIG00000941	22	Isoquinoline 1-oxidoreductase alpha subunit (EC 1.3.99.16)
FIG00000943	9	UDP-2,3-diacylglucosamine hydrolase (EC 3.6.1.-)
FIG00000946	47	Carboxyl-terminal protease (EC 3.4.21.102)
FIG00000948	15	Poly(A) polymerase (EC 2.7.7.19)
FIG00000949	8	Anaerobic dimethyl sulfoxide reductase chain A (EC 1.8.99.-)
FIG00000950	11	Flagellar biosynthesis protein FlhF
FIG00000951	16	Proline iminopeptidase (EC 3.4.11.5)
FIG00000957	1	Hydroxyethylthiazole kinase (EC 2.7.1.50)
FIG00000959	11	Sulfate and thiosulfate import ATP-binding protein CysA (EC 3.6.3.25)
FIG00000962	24	Xanthine dehydrogenase, molybdenum binding subunit (EC 1.17.1.4)
FIG00000963	38	Hydroxymethylglutaryl-CoA lyase (EC 4.1.3.4)
FIG00000964	20	Branched-chain alpha-keto acid dehydrogenase, E1 component, alpha subunit (EC 1.2.4.4)
FIG00000967	1	Methylglyoxal synthase (EC 4.2.3.3)
FIG00000968	4	Alkylphosphonate utilization operon protein PhnA
FIG00000969	5	GTP cyclohydrolase II (EC 3.5.4.25)
FIG00000970	56	Polyhydroxyalkanoic acid synthase
FIG00000972	16	Biotin-protein ligase (EC 6.3.4.15)
FIG00000973	18	RNA polymerase sigma factor RpoE
FIG00000976	19	Transcription elongation factor GreB
FIG00000978	2	Malate:quinone oxidoreductase (EC 1.1.5.4)
FIG00000979	7	Alpha-ribazole-5'-phosphate phosphatase (EC 3.1.3.73)
FIG00000982	12	Phosphatidylglycerophosphatase A (EC 3.1.3.27)
FIG00000985	25	Prolipoprotein diacylglyceryl transferase (EC 2.4.99.-)
FIG00000987	22	ATP-dependent DNA helicase Rep
FIG00000988	15	FIG000988: Predicted permease
FIG00000990	11	Recombination inhibitory protein MutS2
FIG00000991	14	Polysaccharide export lipoprotein Wza
FIG00000999	7	Peptidyl-prolyl cis-trans isomerase PpiB (EC 5.2.1.8)
FIG00001000	13	Sulfate and thiosulfate binding protein CysP
FIG00001001	8	Urease accessory protein UreG
FIG00001002	1	Sulfur carrier protein adenylyltransferase ThiF
FIG00001004	20	Threonine dehydratase biosynthetic (EC 4.3.1.19)
FIG00001005	13	ABC-type multidrug transport system, ATPase component
FIG00001006	42	Apolipoprotein N-acyltransferase (EC 2.3.1.-) / Copper homeostasis protein CutE
FIG00001017	8	Glycine oxidase ThiO (EC 1.4.3.19)
FIG00001019	17	Protoporphyrinogen IX oxidase, novel form, HemJ (EC 1.3.-.-)
FIG00001020	2	Pyridoxal kinase (EC 2.7.1.35)
FIG00001021	4	Integration host factor beta subunit
FIG00001022	37	Phosphomannomutase (EC 5.4.2.8)
FIG00001024	9	Rod shape-determining protein MreD
FIG00001025	13	Urease accessory protein UreF
FIG00001026	34	Phosphogluconate dehydratase (EC 4.2.1.12)
FIG00001028	7	Ribosomal large subunit pseudouridine synthase A (EC 4.2.1.70)
FIG00001029	11	Alkyl hydroperoxide reductase protein F (EC 1.6.4.-)
FIG00001030	8	2-methylcitrate synthase (EC 2.3.3.5)
FIG00001035	4	Respiratory nitrate reductase beta chain (EC 1.7.99.4)
FIG00001036	28	Type II/IV secretion system ATP hydrolase TadA/VirB11/CpaF, TadA subfamily
FIG00001037	2	Anaerobic dimethyl sulfoxide reductase chain B (EC 1.8.99.-)
FIG00001040	3	Nitrate/nitrite sensor protein (EC 2.7.3.-)
FIG00001042	10	Urease beta subunit (EC 3.5.1.5)
FIG00001043	6	Lysophospholipase (EC 3.1.1.5); Monoglyceride lipase (EC 3.1.1.23); putative
FIG00001044	8	Respiratory nitrate reductase alpha chain (EC 1.7.99.4)
FIG00001045	16	Cob(I)alamin adenosyltransferase PduO (EC 2.5.1.17)
FIG00001046	15	Mlr7403 protein
FIG00001049	28	23S rRNA (guanosine-2'-O-) -methyltransferase rlmB (EC 2.1.1.-)
FIG00001050	11	Chaperone protein HscB
FIG00001052	10	ADP-L-glycero-D-manno-heptose-6-epimerase (EC 5.1.3.20)
FIG00001054	3	Dihydroorotate dehydrogenase, catalytic subunit (EC 1.3.3.1)
FIG00001056	3	Cytochrome O ubiquinol oxidase subunit III (EC 1.10.3.-)
FIG00001059	1	TolA protein
FIG00001060	1	Cell division protein FtsL
FIG00001062	8	Agmatine deiminase (EC 3.5.3.12)
FIG00001063	4	Cytochrome O ubiquinol oxidase subunit IV (EC 1.10.3.-)
FIG00001065	21	Glucokinase (EC 2.7.1.2)
FIG00001067	1	Rubrerythrin
FIG00001069	2	Ribonucleotide reductase of class Ib (aerobic), alpha subunit (EC 1.17.4.1)
FIG00001074	5	Flagellar hook-length control protein FliK
FIG00001075	27	Chaperone protein HscA
FIG00001076	24	Pyruvate,phosphate dikinase (EC 2.7.9.1)
FIG00001077	5	Cytochrome O ubiquinol oxidase subunit I (EC 1.10.3.-)
FIG00001079	2	Respiratory nitrate reductase gamma chain (EC 1.7.99.4)
FIG00001080	12	Membrane fusion component of tripartite multidrug resistance system
FIG00001086	6	Potassium voltage-gated channel subfamily KQT; possible potassium channel, VIC family
FIG00001088	14	Beta-hexosaminidase (EC 3.2.1.52)
FIG00001093	23	Electron transfer flavoprotein-ubiquinone oxidoreductase (EC 1.5.5.1)
FIG00001094	17	Phenylacetate-coenzyme A ligase (EC 6.2.1.30)
FIG00001095	4	Cytochrome O ubiquinol oxidase subunit II (EC 1.10.3.-)
FIG00001097	10	3'-to-5' oligoribonuclease (orn)
FIG00001098	13	Outer membrane lipoprotein carrier protein LolA
FIG00001099	16	S-(hydroxymethyl)glutathione dehydrogenase (EC 1.1.1.284)
FIG00001100	14	Alpha,alpha-trehalose-phosphate synthase [UDP-forming] (EC 2.4.1.15)
FIG00001102	29	ubiquinol cytochrome C oxidoreductase, cytochrome C1 subunit
FIG00001103	6	N-acetylmuramic acid 6-phosphate etherase (EC 4.2.-.-)
FIG00001104	11	Arginine deiminase (EC 3.5.3.6)
FIG00001105	1	tRNA (cytosine34-2'-O-)-methyltransferase (EC 2.1.1.-)
FIG00001106	6	Homoserine O-succinyltransferase (EC 2.3.1.46)
FIG00001107	10	SSU ribosomal protein S10p (S20e)
FIG00001108	17	Cytochrome c oxidase subunit CcoO (EC 1.9.3.1)
FIG00001109	24	4-hydroxyphenylpyruvate dioxygenase (EC 1.13.11.27)
FIG00001110	10	SSU ribosomal protein S9p (S16e)
FIG00001113	19	Urease accessory protein UreD
FIG00001119	12	Glycerol-3-phosphate regulon repressor, DeoR family
FIG00001120	3	Isopentenyl-diphosphate delta-isomerase, FMN-dependent (EC 5.3.3.2)
FIG00001121	14	Colicin V production protein
FIG00001124	2	Cystine ABC transporter, periplasmic cystine-binding protein FliY
FIG00001125	7	RNA binding methyltransferase FtsJ like
FIG00001129	2	Cobalt-precorrin-6 synthase, anaerobic
FIG00001131	15	Thymidine phosphorylase (EC 2.4.2.4)
FIG00001132	22	LSU ribosomal protein L16p (L10e)
FIG00001134	7	DNA-3-methyladenine glycosylase II (EC 3.2.2.21)
FIG00001136	11	Urease accessory protein UreE
FIG00001138	3	Respiratory nitrate reductase delta chain (EC 1.7.99.4)
FIG00001139	18	Cytochrome c oxidase subunit CcoP (EC 1.9.3.1)
FIG00001140	6	Anaerobic dimethyl sulfoxide reductase chain C (EC 1.8.99.-)
FIG00001142	14	ApaG protein
FIG00001143	19	NAD(P) transhydrogenase alpha subunit (EC 1.6.1.2)
FIG00001145	1	N-acetylmannosamine-6-phosphate 2-epimerase (EC 5.1.3.9)
FIG00001146	10	GTP cyclohydrolase I (EC 3.5.4.16) type 2
FIG00001147	5	Flagellar protein FliJ
FIG00001155	8	Flagellar synthesis regulator FleN
FIG00001157	13	General secretion pathway protein G
FIG00001158	4	Chorismate--pyruvate lyase (EC 4.1.3.40)
FIG00001163	13	Isocitrate dehydrogenase [NADP] (EC 1.1.1.42); Monomeric isocitrate dehydrogenase [NADP] (EC 1.1.1.42)
FIG00001166	10	Arginine/ornithine antiporter ArcD
FIG00001168	31	Acetylornithine aminotransferase (EC 2.6.1.11)
FIG00001170	1	3-dehydroquinate dehydratase I (EC 4.2.1.10)
FIG00001171	26	Glutamate Aspartate periplasmic binding protein precursor GltI (TC 3.A.1.3.4)
FIG00001172	19	Homogentisate 1,2-dioxygenase (EC 1.13.11.5)
FIG00001173	8	Nitrate/nitrite response regulator protein
FIG00001174	7	Glutaminase (EC 3.5.1.2)
FIG00001175	1	Thiamin pyrophosphokinase (EC 2.7.6.2)
FIG00001178	4	NnrS protein involved in response to NO
FIG00001179	23	Macrolide-specific efflux protein MacA
FIG00001180	10	Ribosomal protein S6 glutaminyl transferase
FIG00001181	5	Superoxide dismutase [Cu-Zn] precursor (EC 1.15.1.1)
FIG00001186	9	Murein-DD-endopeptidase (EC 3.4.99.-)
FIG00001188	10	Aminoacyl-histidine dipeptidase (Peptidase D) (EC 3.4.13.3)
FIG00001189	9	Glycyl-tRNA synthetase (EC 6.1.1.14)
FIG00001192	8	Paraquat-inducible protein B
FIG00001193	1	Flagellar protein FlgJ [peptidoglycan hydrolase] (EC 3.2.1.-)
FIG00001194	2	Rrf2 family transcriptional regulator, group III
FIG00001197	5	RNA polymerase sigma factor RpoS
FIG00001198	22	Choline-sulfatase (EC 3.1.6.6)
FIG00001201	21	Peptidase B (EC 3.4.11.23)
FIG00001202	11	Sigma factor RpoE negative regulatory protein RseB precursor
FIG00001203	1	Pyridoxine biosynthesis glutamine amidotransferase, glutaminase subunit (EC 2.4.2.-)
FIG00001204	42	Proposed peptidoglycan lipid II flippase MurJ
FIG00001208	5	[NiFe] hydrogenase metallocenter assembly protein HypD
FIG00001209	6	[NiFe] hydrogenase metallocenter assembly protein HypF
FIG00001210	1	[NiFe] hydrogenase nickel incorporation-associated protein HypB
FIG00001214	12	DNA recombination-dependent growth factor C
FIG00001215	14	Putative formate dehydrogenase oxidoreductase protein
FIG00001217	5	Malate synthase (EC 2.3.3.9)
FIG00001219	7	Preprotein translocase subunit SecE (TC 3.A.5.1.1)
FIG00001221	5	Alkanesulfonates-binding protein
FIG00001224	7	Frataxin homolog CyaY, facilitates iron supply for heme A synthesis or Fe-S cluster assembly
FIG00001225	4	3-hydroxydecanoyl-[acyl-carrier-protein] dehydratase (EC 4.2.1.60)
FIG00001229	6	Ribosome hibernation protein YhbH
FIG00001230	1	Molybdopterin biosynthesis protein MoeB
FIG00001232	19	AMP nucleosidase (EC 3.2.2.4)
FIG00001235	3	D-glycero-D-manno-heptose 1,7-bisphosphate phosphatase (EC 3.1.1.-)
FIG00001238	4	Sigma factor RpoE negative regulatory protein RseA
FIG00001244	16	Type IV fimbrial assembly protein PilC
FIG00001245	8	Hemoglobin-like protein HbO
FIG00001246	11	Cytochrome c-type biogenesis protein CcsA/ResC
FIG00001247	4	Transcriptional regulatory protein RstA
FIG00001248	20	Cytochrome oxidase biogenesis protein Cox11-CtaG, copper delivery to Cox1
FIG00001253	3	G:T/U mismatch-specific uracil/thymine DNA-glycosylase
FIG00001255	3	Regulator of nucleoside diphosphate kinase
FIG00001257	13	Leader peptidase (Prepilin peptidase) (EC 3.4.23.43) / N-methyltransferase (EC 2.1.1.-)
FIG00001259	31	Phage portal protein
FIG00001264	24	Phosphatidylserine decarboxylase (EC 4.1.1.65)
FIG00001265	1	Thiazole biosynthesis protein ThiH
FIG00001268	23	Selenophosphate-dependent tRNA 2-selenouridine synthase
FIG00001276	13	Flavodoxin reductases (ferredoxin-NADPH reductases) family 1; Vanillate O-demethylase oxidoreductase (EC 1.14.13.-)
FIG00001277	14	3-oxoacyl-[acyl-carrier-protein] synthase, KASI (EC 2.3.1.41)
FIG00001278	2	GMP reductase (EC 1.7.1.7)
FIG00001279	14	CopG protein
FIG00001280	4	Selenocysteine-specific translation elongation factor
FIG00001287	5	2-methylcitrate dehydratase (EC 4.2.1.79)
FIG00001289	1	Na(+)-translocating NADH-quinone reductase subunit E (EC 1.6.5.-)
FIG00001292	8	D-alanine aminotransferase (EC 2.6.1.21)
FIG00001294	37	Adenylate cyclase (EC 4.6.1.1)
FIG00001306	2	Ribosomal subunit interface protein
FIG00001308	16	Pyruvate carboxyl transferase (EC 6.4.1.1)
FIG00001311	1	N-Acetylneuraminate cytidylyltransferase (EC 2.7.7.43)
FIG00001312	2	Ribonuclease T (EC 3.1.13.-)
FIG00001315	3	Putative stomatin/prohibitin-family membrane protease subunit aq_911
FIG00001318	21	Sulfite reductase [NADPH] flavoprotein alpha-component (EC 1.8.1.2)
FIG00001322	8	Acyl-CoA dehydrogenase; probable dibenzothiophene desulfurization enzyme
FIG00001323	8	Molybdopterin-guanine dinucleotide biosynthesis protein MobB
FIG00001326	20	Type IV fimbrial assembly, ATPase PilB
FIG00001327	10	Glycerol-3-phosphate acyltransferase (EC 2.3.1.15)
FIG00001328	3	Glycine dehydrogenase [decarboxylating] (glycine cleavage system P2 protein) (EC 1.4.4.2)
FIG00001333	13	Glycolate dehydrogenase (EC 1.1.99.14), iron-sulfur subunit GlcF
FIG00001336	10	Tartrate dehydrogenase (EC 1.1.1.93) / Tartrate decarboxylase (EC 4.1.1.73) / D-malic enzyme (EC 1.1.1.83)
FIG00001338	3	Malto-oligosyltrehalose trehalohydrolase (EC 3.2.1.141)
FIG00001339	4	Phospholipase A1 precursor (EC 3.1.1.32, EC 3.1.1.4); Outer membrane phospholipase A
FIG00001346	25	Cystathionine gamma-lyase (EC 4.4.1.1)
FIG00001348	6	Thymidylate synthase thyX (EC 2.1.1.-)
FIG00001349	7	Trehalose-6-phosphate phosphatase (EC 3.1.3.12)
FIG00001350	37	Omega-amino acid--pyruvate aminotransferase (EC 2.6.1.18)
FIG00001353	9	FIG001353: Acetyltransferase
FIG00001354	1	Hydroxylamine reductase (EC 1.7.-.-)
FIG00001355	1	Spermidine N1-acetyltransferase (EC 2.3.1.57)
FIG00001357	15	Inosose dehydratase (EC 4.2.1.44)
FIG00001358	16	Error-prone, lesion bypass DNA polymerase V (UmuC)
FIG00001360	11	Ser-tRNA(Ala) deacylase; Gly-tRNA(Ala) deacylase
FIG00001361	19	Selenide,water dikinase (EC 2.7.9.3)
FIG00001364	2	Glycine dehydrogenase [decarboxylating] (glycine cleavage system P1 protein) (EC 1.4.4.2)
FIG00001366	4	1-phosphofructokinase (EC 2.7.1.56)
FIG00001368	22	N-succinyl-L,L-diaminopimelate aminotransferase alternative (EC 2.6.1.17)
FIG00001370	38	Type cbb3 cytochrome oxidase biogenesis protein CcoI; Copper-translocating P-type ATPase (EC 3.6.3.4)
FIG00001372	8	LppC putative lipoprotein
FIG00001377	2	Pyruvate oxidase [ubiquinone, cytochrome] (EC 1.2.2.2)
FIG00001378	6	N-carbamoylputrescine amidase (3.5.1.53)
FIG00001379	12	Polymyxin resistance protein ArnT, undecaprenyl phosphate-alpha-L-Ara4N transferase; Melittin resistance protein PqaB
FIG00001381	26	Cold-shock DEAD-box protein A
FIG00001384	32	Catalyzes the cleavage of p-aminobenzoyl-glutamate to p-aminobenzoate and glutamate, subunit A
FIG00001385	44	N-acetylmuramoyl-L-alanine amidase (EC 3.5.1.28)
FIG00001387	9	Dna binding response regulator PrrA (RegA)
FIG00001388	3	Sugar/maltose fermentation stimulation protein homolog
FIG00001391	37	Alpha-ketoglutarate-dependent taurine dioxygenase (EC 1.14.11.17)
FIG00001392	2	ADP compounds hydrolase NudE (EC 3.6.1.-)
FIG00001393	27	Sensor histidine kinase PrrB (RegB) (EC 2.7.3.-)
FIG00001394	3	Ureidoglycolate hydrolase (EC 3.5.3.19)
FIG00001395	25	CobN component of cobalt chelatase involved in B12 biosynthesis
FIG00001398	7	Na(+) H(+) antiporter subunit C
FIG00001400	17	Copper metallochaperone, bacterial analog of Cox17 protein
FIG00001401	26	Gluconate dehydratase (EC 4.2.1.39)
FIG00001404	1	Cell division protein ZipA
FIG00001405	1	Formate dehydrogenase O beta subunit (EC 1.2.1.2)
FIG00001408	4	Rrf2 family transcriptional regulator
FIG00001409	11	5-deoxy-glucuronate isomerase (EC 5.3.1.-)
FIG00001411	8	Uronate isomerase (EC 5.3.1.12)
FIG00001415	8	tRNA-dihydrouridine synthase C (EC 1.-.-.-)
FIG00001417	28	Altronate hydrolase (EC 4.2.1.7)
FIG00001420	4	Channel-forming transporter/cytolysins activator of TpsB family
FIG00001422	3	Error-prone repair protein UmuD
FIG00001423	5	Transcriptional regulator PhnF
FIG00001428	3	YciL protein
FIG00001430	1	Beta-glucosidase (EC 3.2.1.21); 6-phospho-beta-glucosidase (EC 3.2.1.86)
FIG00001433	33	Malate synthase G (EC 2.3.3.9)
FIG00001434	5	BarA-associated response regulator UvrY (= GacA = SirA)
FIG00001437	6	Stringent starvation protein A
FIG00001443	20	Na(+) H(+) antiporter subunit D
FIG00001448	1	Phosphoadenylyl-sulfate reductase [thioredoxin] (EC 1.8.4.8)
FIG00001450	7	Hydroxymethylglutaryl-CoA reductase (EC 1.1.1.34)
FIG00001451	7	Na(+) H(+) antiporter subunit E
FIG00001452	1	Transcriptional repressor of the fructose operon, DeoR family
FIG00001454	5	FIG001454: Transglutaminase-like enzymes, putative cysteine proteases
FIG00001459	2	tRNA 5-methylaminomethyl-2-thiouridine synthase TusD
FIG00001460	2	ATPase provides energy for both assembly of type IV secretion complex and secretion of T-DNA complex (VirB4)
FIG00001462	2	Putative membrane protein, clustering with ActP
FIG00001463	12	FKBP-type peptidyl-prolyl cis-trans isomerase FkpA precursor (EC 5.2.1.8)
FIG00001469	21	Beta-glucosidase (EC 3.2.1.21)
FIG00001471	2	4-hydroxyphenylacetate 3-monooxygenase, reductase component (EC 1.6.8.-)
FIG00001473	1	CidA-associated membrane protein CidB
FIG00001475	9	RNA polymerase associated protein RapA (EC 3.6.1.-)
FIG00001478	5	HTH-type transcriptional regulator BetI
FIG00001482	3	Soluble pyridine nucleotide transhydrogenase (EC 1.6.1.1)
FIG00001484	11	Isoaspartyl aminopeptidase (EC 3.4.19.5) @ Asp-X dipeptidase
FIG00001491	1	Peroxide stress regulator PerR, FUR family
FIG00001492	27	Scaffold protein for [4Fe-4S] cluster assembly ApbC, MRP-like
FIG00001493	2	Protein of unknown function Smg
FIG00001494	8	Methylthioribose-1-phosphate isomerase (EC 5.3.1.23)
FIG00001495	5	Glutaredoxin-related protein
FIG00001497	10	Ribosome-associated heat shock protein implicated in the recycling of the 50S subunit (S4 paralog)
FIG00001498	1	Chorismate mutase I (EC 5.4.99.5)
FIG00001501	4	4'-phosphopantetheinyl transferase (EC 2.7.8.-)
FIG00001503	11	Exodeoxyribonuclease I (EC 3.1.11.1)
FIG00001504	24	Serine--glyoxylate aminotransferase (EC 2.6.1.45)
FIG00001508	1	tRNA (5-methoxyuridine) 34 synthase
FIG00001509	1	Putative transcriptional regulator LYSR-type
FIG00001516	10	D-mannonate oxidoreductase (EC 1.1.1.57)
FIG00001517	1	Forms the bulk of type IV secretion complex that spans outer membrane and periplasm (VirB9)
FIG00001518	5	Xanthine and CO dehydrogenases maturation factor, XdhC/CoxF family
FIG00001520	7	Aconitate hydratase 2 (EC 4.2.1.3)
FIG00001522	12	Adenine deaminase (EC 3.5.4.2)
FIG00001524	3	Kynurenine formamidase, bacterial (EC 3.5.1.9)
FIG00001525	2	tRNA 5-methylaminomethyl-2-thiouridine synthase TusC
FIG00001527	1	Copper-sensing two-component system response regulator CpxR
FIG00001529	13	2-haloalkanoic acid dehalogenase (EC 3.8.1.2)
FIG00001530	2	Deblocking aminopeptidase (EC 3.4.11.-)
FIG00001532	9	Biosynthetic Aromatic amino acid aminotransferase beta (EC 2.6.1.57) @ Histidinol-phosphate aminotransferase (EC 2.6.1.9)
FIG00001540	14	3',5'-cyclic-nucleotide phosphodiesterase (EC 3.1.4.17)
FIG00001547	3	ATP-dependent nuclease, subunit A
FIG00001548	41	Beta-galactosidase (EC 3.2.1.23)
FIG00001550	27	CDP-diacylglycerol--glycerol-3-phosphate 3-phosphatidyltransferase (EC 2.7.8.5)
FIG00001551	2	iron-chelator utilization protein
FIG00001552	4	S-adenosylmethionine decarboxylase proenzyme (EC 4.1.1.50), prokaryotic class 1B
FIG00001555	19	Cyclopropane-fatty-acyl-phospholipid synthase (EC 2.1.1.79)
FIG00001556	9	Copper resistance protein D
FIG00001558	2	3-hydroxyacyl-CoA dehydrogenase (EC 1.1.1.35)
FIG00001559	8	N-formylglutamate deformylase (EC 3.5.1.68)
FIG00001561	13	Probable GTPase related to EngC
FIG00001562	2	Methyl-directed repair DNA adenine methylase (EC 2.1.1.72)
FIG00001563	5	Preprotein translocase subunit SecG (TC 3.A.5.1.1)
FIG00001567	2	Inner membrane protein forms channel for type IV secretion of T-DNA complex (VirB10)
FIG00001569	2	LysR family regulatory protein CidR
FIG00001571	15	FIG001571: Hypothetical protein
FIG00001572	2	Galactitol-1-phosphate 5-dehydrogenase (EC 1.1.1.251)
FIG00001574	15	Alkylated DNA repair protein AlkB
FIG00001576	12	Lysyl-tRNA synthetase (class I) (EC 6.1.1.6)
FIG00001577	20	LSU ribosomal protein L6p (L9e)
FIG00001578	1	Glycine cleavage system transcriptional antiactivator GcvR
FIG00001580	4	Fumarate and nitrate reduction regulatory protein
FIG00001582	2	Putative Nudix hydrolase YfcD (EC 3.6.-.-)
FIG00001584	8	5-keto-D-gluconate 5-reductase (EC 1.1.1.69)
FIG00001585	21	Kynureninase (EC 3.7.1.3)
FIG00001587	3	FIG001587: exported protein
FIG00001589	11	Oxidoreductase probably involved in sulfite reduction
FIG00001592	3	FIG001592: Phosphocarrier protein kinase/phosphorylase, nitrogen regulation associated
FIG00001596	21	Fumarylacetoacetase (EC 3.7.1.2)
FIG00001597	3	PF00070 family, FAD-dependent NAD(P)-disulphide oxidoreductase
FIG00001598	7	ATP-dependent helicase DinG/Rad3
FIG00001606	11	Malto-oligosyltrehalose synthase (EC 5.4.99.15)
FIG00001607	3	Cobalamin biosynthesis protein BluB @ 5,6-dimethylbenzimidazole synthase, flavin destructase family
FIG00001609	4	Hydantoin racemase (EC 5.1.99.-)
FIG00001610	4	Periplasmic hemin-binding protein
FIG00001613	13	Hydrolase, alpha/beta fold family functionally coupled to Phosphoribulokinase
FIG00001614	6	FIG001614: Membrane protein
FIG00001616	1	Isopentenyl-diphosphate delta-isomerase (EC 5.3.3.2)
FIG00001617	25	Protein-export membrane protein SecD (TC 3.A.5.1.1)
FIG00001622	11	Tryptophan 2,3-dioxygenase (EC 1.13.11.11)
FIG00001628	3	Putative membrane-bound ClpP-class protease associated with aq_911
FIG00001629	14	Glucose-methanol-choline (GMC) oxidoreductase:NAD binding site
FIG00001630	3	Alpha-aspartyl dipeptidase Peptidase E (EC 3.4.13.21)
FIG00001631	7	Sensory histidine kinase in two-component regulatory system with RstA
FIG00001632	11	Glucans biosynthesis glucosyltransferase H (EC 2.4.1.-)
FIG00001634	1	DNA-binding protein Fis
FIG00001635	1	Translation elongation factor G-related protein
FIG00001636	7	Maltose O-acetyltransferase (EC 2.3.1.79)
FIG00001637	2	Two-component response regulator SA14-24
FIG00001642	32	Alanine racemase (EC 5.1.1.1)
FIG00001643	12	Phosphoenolpyruvate carboxykinase [GTP] (EC 4.1.1.32)
FIG00001644	4	L,D-transpeptidase YcbB
FIG00001646	11	Transcription regulator [contains diacylglycerol kinase catalytic domain]
FIG00001647	3	Maltodextrin glucosidase (EC 3.2.1.20)
FIG00001649	31	N-methylhydantoinase A (EC 3.5.2.14)
FIG00001650	20	Histone acetyltransferase HPA2 and related acetyltransferases
FIG00001652	6	PhnJ protein
FIG00001653	41	Fructokinase (EC 2.7.1.4)
FIG00001656	1	RNA-binding protein Jag
FIG00001659	8	2-dehydro-3-deoxygalactonokinase (EC 2.7.1.58)
FIG00001666	3	LemA protein
FIG00001667	7	Macrolide export ATP-binding/permease protein MacB (EC 3.6.3.-)
FIG00001668	16	DNA-binding heavy metal response regulator
FIG00001670	7	Adenine-specific methyltransferase (EC 2.1.1.72)
FIG00001672	8	N-acetylglucosamine kinase of eukaryotic type (EC 2.7.1.59)
FIG00001681	6	Protocatechuate 3,4-dioxygenase beta chain (EC 1.13.11.3)
FIG00001684	2	soluble [2Fe-2S] ferredoxin
FIG00001685	8	Putative esterase, FIGfam005057
FIG00001686	7	PhnH protein
FIG00001687	4	Sarcosine oxidase alpha subunit (EC 1.5.3.1)
FIG00001690	10	High-affinity choline uptake protein BetT
FIG00001691	10	2-methylcitrate dehydratase FeS dependent (EC 4.2.1.79)
FIG00001695	1	D-serine dehydratase (EC 4.3.1.18)
FIG00001699	10	LptA, protein essential for LPS transport across the periplasm
FIG00001707	1	Inner membrane protein forms channel for type IV secretion of T-DNA complex (VirB8)
FIG00001709	6	LPS-assembly lipoprotein RlpB precursor (Rare lipoprotein B)
FIG00001710	2	ATPase, AFG1 family
FIG00001712	38	Transcription accessory protein (S1 RNA-binding domain)
FIG00001713	2	Deoxyribonuclease TatD
FIG00001721	2	FIG001721: Predicted N6-adenine-specific DNA methylase
FIG00001722	4	3,4-dihydroxyphenylacetate 2,3-dioxygenase (EC 1.13.11.15)
FIG00001735	12	Salicylate hydroxylase (EC 1.14.13.1)
FIG00001736	5	cytosolic long-chain acyl-CoA thioester hydrolase family protein
FIG00001739	11	Type IV pilus biogenesis protein PilM
FIG00001745	8	3'(2'),5'-bisphosphate nucleotidase (EC 3.1.3.7)
FIG00001748	10	Histidinol-phosphatase [alternative form] (EC 3.1.3.15)
FIG00001750	5	Carbon starvation protein A
FIG00001753	4	Dihydrolipoamide acetyltransferase component (E2) of acetoin dehydrogenase complex (EC 2.3.1.-)
FIG00001754	20	Ku domain protein
FIG00001755	3	Uridine kinase (EC 2.7.1.48) [C1]
FIG00001756	8	5-methyl-dCTP pyrophosphohydrolase (EC 3.6.1.-)
FIG00001757	1	Serine--pyruvate aminotransferase (EC 2.6.1.51) / L-alanine:glyoxylate aminotransferase (EC 2.6.1.44)
FIG00001759	19	Pole remodelling regulatory diguanylate cyclase
FIG00001765	4	Phage shock protein C
FIG00001770	1	DNA mismatch repair endonuclease MutH
FIG00001777	12	3-carboxy-cis,cis-muconate cycloisomerase (EC 5.5.1.2)
FIG00001778	1	Thiosulfate sulfurtransferase GlpE (EC 2.8.1.1)
FIG00001779	8	Tail-specific protease precursor (EC 3.4.21.102)
FIG00001783	3	Diphosphomevalonate decarboxylase (EC 4.1.1.33)
FIG00001785	24	ABC-type multidrug transport system, permease component
FIG00001792	15	Phenylalanine-4-hydroxylase (EC 1.14.16.1)
FIG00001793	4	D-Lactate dehydrogenase (EC 1.1.2.5)
FIG00001794	33	Deacetylases, including yeast histone deacetylase and acetoin utilization protein
FIG00001795	7	PhnG protein
FIG00001796	9	Type IV pilus biogenesis protein PilO
FIG00001799	2	2-oxo-hepta-3-ene-1,7-dioic acid hydratase (EC 4.2.-.-)
FIG00001800	4	Succinylglutamate desuccinylase (EC 3.5.1.96)
FIG00001801	5	Glutathione-regulated potassium-efflux system ancillary protein KefG
FIG00001807	4	Indigoidine synthase A-like protein, uncharacterized enzyme involved in pigment biosynthesis
FIG00001809	8	S-formylglutathione hydrolase (EC 3.1.2.12)
FIG00001810	39	General secretion pathway protein D
FIG00001813	10	Gluconate utilization system Gnt-I transcriptional repressor
FIG00001814	2	Functional role page for Anaerobic nitric oxide reductase transcription regulator NorR
FIG00001818	15	LSU ribosomal protein L3p (L3e)
FIG00001819	15	Uridylate kinase (EC 2.7.4.-)
FIG00001820	11	Isocitrate dehydrogenase phosphatase (EC 2.7.11.5)/kinase (EC 3.1.3.-)
FIG00001824	7	Teichoic acid export ATP-binding protein TagH (EC 3.6.3.40)
FIG00001833	2	DedD protein
FIG00001836	1	Endonuclease V (EC 3.1.21.7)
FIG00001843	4	Phage tail sheath monomer
FIG00001855	21	Glycine cleavage system transcriptional activator GcvA
FIG00001859	2	NAD(P)HX dehydratase
FIG00001862	7	L-rhamnose mutarotase
FIG00001865	1	Rhamnulokinase (EC 2.7.1.5)
FIG00001867	2	COG1242: Predicted Fe-S oxidoreductase
FIG00001869	17	Exoribonuclease II (EC 3.1.13.1)
FIG00001871	18	Glycerol-3-phosphate ABC transporter, permease protein UgpE (TC 3.A.1.1.3)
FIG00001872	2	COG1720: Uncharacterized conserved protein
FIG00001876	1	Allantoicase (EC 3.5.3.4)
FIG00001878	13	TonB-dependent hemin , ferrichrome receptor
FIG00001879	7	FIG004454: RNA binding protein
FIG00001880	5	CobW GTPase involved in cobalt insertion for B12 biosynthesis
FIG00001887	14	Bacterioferritin
FIG00001888	12	5-aminolevulinate synthase (EC 2.3.1.37)
FIG00001893	14	Inosose isomerase (EC 5.3.99.-)
FIG00001895	6	Type IV pilus biogenesis protein PilP
FIG00001896	22	LSU ribosomal protein L25p
FIG00001902	1	V-type ATP synthase subunit A (EC 3.6.3.14)
FIG00001903	10	Protein export cytoplasm chaperone protein (SecB, maintains protein to be exported in unfolded state)
FIG00001908	2	UDP-sugar hydrolase (EC 3.6.1.45); 5'-nucleotidase (EC 3.1.3.5)
FIG00001910	5	Acyl carrier protein phosphodiesterase (EC 3.1.4.14)
FIG00001914	10	Metallo-beta-lactamase superfamily protein PA0057
FIG00001920	6	DNA-binding response regulator GltR, controls specific porins for the entry of glucose
FIG00001926	1	tRNA (Uracil54-C5-)-methyltransferase (EC 2.1.1.35)
FIG00001928	9	Cold shock protein CspC
FIG00001932	41	Probable Co/Zn/Cd efflux system membrane fusion protein
FIG00001940	2	Hypothetical protein, ydbS homolog
FIG00001943	3	UPF0234 protein YajQ
FIG00001950	1	tRNA (uridine-5-oxyacetic acid methyl ester) 34 synthase
FIG00001955	20	Glutathione-regulated potassium-efflux system ATP-binding protein
FIG00001957	1	FIG001957: putative hydrolase
FIG00001963	5	Uncharacterized protein ImpF
FIG00001964	25	Hypothetical transmembrane protein coupled to NADH-ubiquinone oxidoreductase chain 5 homolog
FIG00001965	8	Inner membrane protein YrbG, predicted calcium/sodium:proton antiporter
FIG00001969	1	Hypothetical flavoprotein YqcA (clustered with tRNA pseudouridine synthase C)
FIG00001976	16	Glutamyl-tRNA(Gln) synthetase (EC 6.1.1.24)
FIG00001980	4	Very-short-patch mismatch repair endonuclease (G-T specific)
FIG00001992	25	Phosphohistidine phosphatase SixA
FIG00001997	3	Methionine gamma-lyase (EC 4.4.1.11)
FIG00001998	3	Pyruvate decarboxylase (EC 4.1.1.1); Alpha-keto-acid decarboxylase (EC 4.1.1.-)
FIG00002008	2	Allantoinase (EC 3.5.2.5)
FIG00002009	2	Hypothetical protein, ydbT homolog
FIG00002010	13	Copper resistance protein B
FIG00002011	26	Ferric iron ABC transporter, iron-binding protein
FIG00002013	27	N-methylhydantoinase B (EC 3.5.2.14)
FIG00002016	1	Minor fimbrial subunit StfF
FIG00002018	26	Molybdenum cofactor biosynthesis protein MoaA
FIG00002020	30	Alpha-galactosidase (EC 3.2.1.22)
FIG00002024	1	Formate dehydrogenase related protein
FIG00002029	19	MiaB family protein, possibly involved in tRNA or rRNA modification
FIG00002035	22	Protein involved in catabolism of external DNA
FIG00002036	2	Chorismate mutase II (EC 5.4.99.5)
FIG00002039	19	Predicted aminoglycoside phosphotransferase
FIG00002041	8	Flagellar motor switch protein FliN
FIG00002047	11	Gamma-glutamyl-putrescine oxidase (EC1.4.3.-)
FIG00002048	8	Cell division inhibitor
FIG00002049	29	Oligopeptide transport ATP-binding protein OppD (TC 3.A.1.5.1)
FIG00002050	17	Urease alpha subunit (EC 3.5.1.5)
FIG00002065	4	Glyoxylate carboligase (EC 4.1.1.47)
FIG00002066	2	Cytoplasmic alpha-amylase (EC 3.2.1.1)
FIG00002075	3	Sulfate-binding protein Sbp
FIG00002081	1	Alkaline phosphodiesterase I (EC 3.1.4.1) / Nucleotide pyrophosphatase (EC 3.6.1.9)
FIG00002084	7	Taurine-binding periplasmic protein TauA
FIG00002086	16	TPR domain protein, putative component of TonB system
FIG00002093	36	Sarcosine oxidase beta subunit (EC 1.5.3.1)
FIG00002094	7	3-oxoadipate CoA-transferase subunit A (EC 2.8.3.6)
FIG00002099	8	Acetyl-coenzyme A carboxyl transferase alpha chain (EC 6.4.1.2) / Acetyl-coenzyme A carboxyl transferase beta chain (EC 6.4.1.2); Propionyl-CoA carboxylase beta chain (EC 6.4.1.3)
FIG00002100	15	Hypothetical protein PA2244 (similar to DNA topoisomerase IB, but possibly involved in glycosyl-transfer)
FIG00002102	6	3-oxoadipate CoA-transferase subunit B (EC 2.8.3.6)
FIG00002104	8	Cobalamin biosynthesis protein CobG
FIG00002107	5	1,2-dihydroxy-3-keto-5-methylthiopentene dioxygenase (EC 1.13.11.54)
FIG00002110	18	2-keto-3-deoxy-D-arabino-heptulosonate-7-phosphate synthase I alpha (EC 2.5.1.54)
FIG00002117	3	L-arabinose isomerase (EC 5.3.1.4)
[truncated: 6,046 more rows]

## Sheet: S8
GO of ABSLW sample from Samiti Lake
[truncated: 1,076 more rows]

[truncated: 2 more sheets: S9, S10]
